# Supplementary material for: TF2TG: an online resource mining the potential gene targets of transcription factors in Drosophila
Source: Genetics. 2025 May 2;232(1):iyaf082. doi: 10.1093/genetics/iyaf082 (PMC12774851; doi:10.1093/genetics/iyaf082)
Supplement: iyaf082_Supplementary_Data [file iyaf082_supplementary_data.zip]

Archive with 4 entries (4 files):
- Supplemental_Figure_1_GENETICS-2025-308063.pdf
- Supplemental_Table_1_GENETICS-2025-308063.xlsx
- Supplemental_Table_2_GENETICS-2025-308063.xlsx
- Supplemental_Table_3_GENETICS-2025-308063.xlsx
