# Supplementary material for: TF2TG: an online resource mining the potential gene targets of transcription factors in Drosophila
Source: Genetics. 2025 May 2;232(1):iyaf082. doi: 10.1093/genetics/iyaf082 (PMC12774851; doi:10.1093/genetics/iyaf082)
Supplement: iyaf082_Supplementary_Data [file iyaf082_supplementary_data.zip › Supplemental_Table_1_GENETICS-2025-308063.xlsx]

## Sheet: Sheet1
Dataset Name	SRA run accession	GEO Accession	GSE	PMID
eye-antennal_discs	SRR5863949	GSM2716868	GSE102441	PMID: 29867222
eye-antennal_discs	SRR5863950	GSM2716869	GSE102441	PMID: 29867222
eye-antennal_discs	SRR5863951	GSM2716870	GSE102441	PMID: 29867222
eye-antennal_discs	SRR5863952	GSM2716871	GSE102441	PMID: 29867222
eye-antennal_discs	SRR5863953	GSM2716872	GSE102441	PMID: 29867222
eye-antennal_discs	SRR5863954	GSM2716873	GSE102441	PMID: 29867222
eye-antennal_discs	SRR5863955	GSM2716874	GSE102441	PMID: 29867222
eye-antennal_discs	SRR5863956	GSM2716875	GSE102441	PMID: 29867222
eye-antennal_discs	SRR5863957	GSM2716876	GSE102441	PMID: 29867222
eye-antennal_discs	SRR5863958	GSM2716877	GSE102441	PMID: 29867222
eye-antennal_discs	SRR5863959	GSM2716878	GSE102441	PMID: 29867222
eye-antennal_discs	SRR5863960	GSM2716879	GSE102441	PMID: 29867222
eye-antennal_discs	SRR5863961	GSM2716880	GSE102441	PMID: 29867222
eye-antennal_discs	SRR5863962	GSM2716881	GSE102441	PMID: 29867222
eye-antennal_discs	SRR5863963	GSM2716882	GSE102441	PMID: 29867222
eye-antennal_discs	SRR5863964	GSM2716883	GSE102441	PMID: 29867222
eye-antennal_discs	SRR5863965	GSM2716884	GSE102441	PMID: 29867222
eye-antennal_discs	SRR5863966	GSM2716885	GSE102441	PMID: 29867222
eye-antennal_discs	SRR5863967	GSM2716886	GSE102441	PMID: 29867222
eye-antennal_discs	SRR5863968	GSM2716887	GSE102441	PMID: 29867222
eye-antennal_discs	SRR5863969	GSM2716888	GSE102441	PMID: 29867222
eye-antennal_discs	SRR5863970	GSM2716889	GSE102441	PMID: 29867222
eye-antennal_discs	SRR5863971	GSM2716890	GSE102441	PMID: 29867222
eye-antennal_discs	SRR5863972	GSM2716891	GSE102441	PMID: 29867222
eye-antennal_discs	SRR5863973	GSM2716892	GSE102441	PMID: 29867222
eye-antennal_discs	SRR5863974	GSM2716893	GSE102441	PMID: 29867222
eye-antennal_discs	SRR5863975	GSM2716894	GSE102441	PMID: 29867222
eye-antennal_discs	SRR5863976	GSM2716895	GSE102441	PMID: 29867222
eye-antennal_discs	SRR5863977	GSM2716896	GSE102441	PMID: 29867222
eye-antennal_discs	SRR5863978	GSM2716897	GSE102441	PMID: 29867222
eye-antennal_discs	SRR5863979	GSM2716898	GSE102441	PMID: 29867222
eye-antennal_discs	SRR5863980	GSM2716899	GSE102441	PMID: 29867222
eye-antennal_discs	SRR5863981	GSM2716900	GSE102441	PMID: 29867222
eye-antennal_discs	SRR5863982	GSM2716901	GSE102441	PMID: 29867222
eye-antennal_discs	SRR5863983	GSM2716902	GSE102441	PMID: 29867222
Undamaged_Wing_Disc	SRR5946184	GSM2747053	GSE102841	PMID: 39157585
Undamaged_Wing_Disc	SRR5946185	GSM2747054	GSE102841	PMID: 39157585
Regenerating_Wing_Disc	SRR5946186	GSM2747055	GSE102841	PMID: 39157585
Regenerating_Wing_Disc	SRR5946187	GSM2747056	GSE102841	PMID: 39157585
Undamaged_Wing_Disc	SRR5946188	GSM2747057	GSE102841	PMID: 39157585
Undamaged_Wing_Disc	SRR5946189	GSM2747058	GSE102841	PMID: 39157585
Regenerating_Wing_Disc	SRR5946190	GSM2747059	GSE102841	PMID: 39157585
Regenerating_Wing_Disc	SRR5946191	GSM2747060	GSE102841	PMID: 39157585
Undamaged_Wing_Disc	SRR5946192	GSM2747061	GSE102841	PMID: 39157585
Undamaged_Wing_Disc	SRR5946193	GSM2747062	GSE102841	PMID: 39157585
Regenerating_Wing_Disc	SRR5946194	GSM2747063	GSE102841	PMID: 39157585
Regenerating_Wing_Disc	SRR5946195	GSM2747064	GSE102841	PMID: 39157585
Undamaged_Wing_Disc	SRR5946196	GSM2747065	GSE102841	PMID: 39157585
Undamaged_Wing_Disc	SRR5946197	GSM2747066	GSE102841	PMID: 39157585
Stage_5_D.mel_embryos	SRR6171263	GSM2811115	GSE104957	PMID: 29727464
Stage_5_D.mel_embryos	SRR6171264	GSM2811116	GSE104957	PMID: 29727464
Stage_5_D.mel_embryos	SRR6171265	GSM2811117	GSE104957	PMID: 29727464
Stage_5_D.mel_embryos	SRR6171266	GSM2811118	GSE104957	PMID: 29727464
Stage_5_D.mel_embryos	SRR6171267	GSM2811119	GSE104957	PMID: 29727464
Stage_5_D.mel_embryos	SRR6171268	GSM2811120	GSE104957	PMID: 29727464
Stage_5_D.mel_embryos	SRR6171269	GSM2811121	GSE104957	PMID: 29727464
second_(T2)_pupal_legs	SRR7013045	GSM3100802	GSE113240	PMID: 29723190
second_(T2)_pupal_legs	SRR7013046	GSM3100803	GSE113240	PMID: 29723190
second_(T2)_pupal_legs	SRR7013047	GSM3100804	GSE113240	PMID: 29723190
second_(T2)_pupal_legs	SRR7013048	GSM3100805	GSE113240	PMID: 29723190
second_(T2)_pupal_legs	SRR7013049	GSM3100806	GSE113240	PMID: 29723190
second_(T2)_pupal_legs	SRR7013050	GSM3100807	GSE113240	PMID: 29723190
Drosophila_S2_cells	SRR96429899091	GSM3927974	GSE114467	PMID: 31809743
Blastoderm_(stage-5_embryo)	SRR7655589	GSM3323393	GSE118240	PMID: 30962180
Blastoderm_(stage-5_embryo)	SRR7655590	GSM3323394	GSE118240	PMID: 30962180
Blastoderm_(stage-5_embryo)	SRR7655591	GSM3323395	GSE118240	PMID: 30962180
Blastoderm_(stage-5_embryo)	SRR7655592	GSM3323396	GSE118240	PMID: 30962180
Blastoderm_(stage-5_embryo)	SRR7655593	GSM3323397	GSE118240	PMID: 30962180
Blastoderm_(stage-5_embryo)	SRR7655594	GSM3323398	GSE118240	PMID: 30962180
Blastoderm_(stage-5_embryo)	SRR7655595	GSM3323399	GSE118240	PMID: 30962180
Blastoderm_(stage-5_embryo)	SRR7655596	GSM3323400	GSE118240	PMID: 30962180
Blastoderm_(stage-5_embryo)	SRR7655597	GSM3323401	GSE118240	PMID: 30962180
Blastoderm_(stage-5_embryo)	SRR7655598	GSM3323402	GSE118240	PMID: 30962180
Blastoderm_(stage-5_embryo)	SRR7655599	GSM3323403	GSE118240	PMID: 30962180
Blastoderm_(stage-5_embryo)	SRR7655600	GSM3323404	GSE118240	PMID: 30962180
Blastoderm_(stage-5_embryo)	SRR7655601	GSM3323405	GSE118240	PMID: 30962180
Blastoderm_(stage-5_embryo)	SRR7655602	GSM3323406	GSE118240	PMID: 30962180
Blastoderm_(stage-5_embryo)	SRR7655603	GSM3323407	GSE118240	PMID: 30962180
Blastoderm_(stage-5_embryo)	SRR7655604	GSM3323408	GSE118240	PMID: 30962180
Blastoderm_(stage-5_embryo)	SRR7655605	GSM3323409	GSE118240	PMID: 30962180
Blastoderm_(stage-5_embryo)	SRR7655606	GSM3323410	GSE118240	PMID: 30962180
Blastoderm_(stage-5_embryo)	SRR7655607	GSM3323411	GSE118240	PMID: 30962180
Blastoderm_(stage-5_embryo)	SRR7655608	GSM3323412	GSE118240	PMID: 30962180
Blastoderm_(stage-5_embryo)	SRR7655609	GSM3323413	GSE118240	PMID: 30962180
Blastoderm_(stage-5_embryo)	SRR7655610	GSM3323414	GSE118240	PMID: 30962180
larval_tissues	SRR7655611	GSM3323415	GSE118240	PMID: 30962180
Kc_cells	SRR7813044	GSM3381107	GSE119708	PMID: 31767855
Kc_cells	SRR7813045	GSM3381108	GSE119708	PMID: 31767855
Kc_cells	SRR7813046	GSM3381109	GSE119708	PMID: 31767855
Kc_cells	SRR7813047	GSM3381110	GSE119708	PMID: 31767855
Kc_cells	SRR7813048	GSM3381111	GSE119708	PMID: 31767855
Kc_cells	SRR7813049	GSM3381112	GSE119708	PMID: 31767855
Kc_cells	SRR7813050	GSM3381113	GSE119708	PMID: 31767855
Kc_cells	SRR7813051	GSM3381114	GSE119708	PMID: 31767855
Kc_cells	SRR7813052	GSM3381115	GSE119708	PMID: 31767855
Kc_cells	SRR7813053	GSM3381116	GSE119708	PMID: 31767855
S2_cells	SRR7813054	GSM3381117	GSE119708	PMID: 31767855
S2_cells	SRR7813055	GSM3381118	GSE119708	PMID: 31767855
S2_cells	SRR7813056	GSM3381119	GSE119708	PMID: 31767855
S2_cells	SRR7813057	GSM3381120	GSE119708	PMID: 31767855
S2_cells	SRR7813058	GSM3381121	GSE119708	PMID: 31767855
S2_cells	SRR7813059	GSM3381122	GSE119708	PMID: 31767855
S2_cells	SRR7813060	GSM3381123	GSE119708	PMID: 31767855
S2_cells	SRR7813061	GSM3381124	GSE119708	PMID: 31767855
S2_cells	SRR7813062	GSM3381125	GSE119708	PMID: 31767855
S2_cells	SRR7813063	GSM3381126	GSE119708	PMID: 31767855
S2_cells	SRR7813064	GSM3381127	GSE119708	PMID: 31767855
S2_cells	SRR7813065	GSM3381128	GSE119708	PMID: 31767855
S2_cells	SRR7813066	GSM3381129	GSE119708	PMID: 31767855
Kc167_cells	SRR8191149	GSM3473883	GSE122575	PMID: 31159833
Kc167_cells	SRR8191150	GSM3473884	GSE122575	PMID: 31159833
Kc167_cells	SRR8191151	GSM3473885	GSE122575	PMID: 31159833
Kc167_cells	SRR8191152	GSM3473886	GSE122575	PMID: 31159833
Kc167_cells	SRR8191153	GSM3473887	GSE122575	PMID: 31159833
Kc167_cells	SRR8191154	GSM3473888	GSE122575	PMID: 31159833
Kc167_cells	SRR8191155	GSM3473889	GSE122575	PMID: 31159833
Kc167_cells	SRR8191156	GSM3473890	GSE122575	PMID: 31159833
Kc167_cells	SRR8191157	GSM3473891	GSE122575	PMID: 31159833
Kc167_cells	SRR8191158	GSM3473892	GSE122575	PMID: 31159833
Kc167_cells	SRR8191159	GSM3473893	GSE122575	PMID: 31159833
Kc167_cells	SRR8191160	GSM3473894	GSE122575	PMID: 31159833
Kc167_cells	SRR8191161	GSM3473895	GSE122575	PMID: 31159833
Kc167_cells	SRR8191162	GSM3473896	GSE122575	PMID: 31159833
Kc167_cells	SRR8191163	GSM3473897	GSE122575	PMID: 31159833
Kc167_cells	SRR8191164	GSM3473898	GSE122575	PMID: 31159833
Kc167_cells	SRR8191165	GSM3473899	GSE122575	PMID: 31159833
Kc167_cells	SRR8191166	GSM3473900	GSE122575	PMID: 31159833
Kc167_cells	SRR8191167	GSM3473901	GSE122575	PMID: 31159833
Kc167_cells	SRR8191168	GSM3473902	GSE122575	PMID: 31159833
Kc167_cells	SRR8191169	GSM3473903	GSE122575	PMID: 31159833
Kc167_cells	SRR8191170	GSM3473904	GSE122575	PMID: 31159833
Kc167_cells	SRR8191171	GSM3473905	GSE122575	PMID: 31159833
Kc167_cells	SRR8191172	GSM3473906	GSE122575	PMID: 31159833
Kc167_cells	SRR8191173	GSM3473907	GSE122575	PMID: 31159833
Kc167_cells	SRR8191174	GSM3473908	GSE122575	PMID: 31159833
Kc167_cells	SRR8191175	GSM3473909	GSE122575	PMID: 31159833
Kc167_cells	SRR8191176	GSM3473910	GSE122575	PMID: 31159833
Kc167_cells	SRR8191177	GSM3473911	GSE122575	PMID: 31159833
Kc167_cells	SRR8191178	GSM3473912	GSE122575	PMID: 31159833
Kc167_cells	SRR8191179	GSM3473913	GSE122575	PMID: 31159833
Kc167_cells	SRR8191180	GSM3473914	GSE122575	PMID: 31159833
Kc167_cells	SRR8191181	GSM3473915	GSE122575	PMID: 31159833
Kc167_cells	SRR8191182	GSM3473916	GSE122575	PMID: 31159833
Kc167_cells	SRR8191183	GSM3473917	GSE122575	PMID: 31159833
Kc167_cells	SRR8191184	GSM3473918	GSE122575	PMID: 31159833
Kc167_cells	SRR8191185	GSM3473919	GSE122575	PMID: 31159833
Kc167_cells	SRR8191186	GSM3473920	GSE122575	PMID: 31159833
Kc167_cells	SRR8191187	GSM3473921	GSE122575	PMID: 31159833
Kc167_cells	SRR8191188	GSM3473922	GSE122575	PMID: 31159833
Kc167_cells	SRR8191189	GSM3473923	GSE122575	PMID: 31159833
Kc167_cells	SRR8191190	GSM3473924	GSE122575	PMID: 31159833
Kc167_cells	SRR8191191	GSM3473925	GSE122575	PMID: 31159833
Kc167_cells	SRR8191192	GSM3473926	GSE122575	PMID: 31159833
Kc167_cells	SRR8191193	GSM3473927	GSE122575	PMID: 31159833
Kc167_cells	SRR8191194	GSM3473928	GSE122575	PMID: 31159833
Kc167_cells	SRR8191195	GSM3473929	GSE122575	PMID: 31159833
Kc167_cells	SRR8191196	GSM3473930	GSE122575	PMID: 31159833
Kc167_cells	SRR8191197	GSM3473931	GSE122575	PMID: 31159833
Kc167_cells	SRR8191198	GSM3473932	GSE122575	PMID: 31159833
Kc167_cells	SRR8191199	GSM3473933	GSE122575	PMID: 31159833
ATAC_seq_wing	SRR8483067	GSM3578086	GSE125604	PMID: 32053778
preblastoderm_embryos_nc9-12	SRR8956859	GSM3736308	GSE130335	PMID: 32502394
preblastoderm_embryos_nc9-12	SRR8956860	GSM3736309	GSE130335	PMID: 32502394
preblastoderm_embryos_nc9-13	SRR8956861	GSM3736310	GSE130335	PMID: 32502394
preblastoderm_embryos_nc9-13	SRR8956862	GSM3736311	GSE130335	PMID: 32502394
blastoderm_embryos_nc14	SRR8956863	GSM3736312	GSE130335	PMID: 32502394
blastoderm_embryos_nc14	SRR8956864	GSM3736313	GSE130335	PMID: 32502394
blastoderm_embryos_nc14	SRR8956865	GSM3736314	GSE130335	PMID: 32502394
blastoderm_embryos_nc14	SRR8956866	GSM3736315	GSE130335	PMID: 32502394
grhM-_stage5_embryo	SRR10084519	GSM4066555	GSE137075	PMID: 32098765
grhM-_stage5_embryo	SRR10084520	GSM4066556	GSE137075	PMID: 32098765
grhM-_stage5_embryo	SRR10084521	GSM4066557	GSE137075	PMID: 32098765
grhM-_stage6_embryo	SRR10084522	GSM4066558	GSE137075	PMID: 32098765
grhM-_stage6_embryo	SRR10084523	GSM4066559	GSE137075	PMID: 32098765
grhM-_stage6_embryo	SRR10084524	GSM4066560	GSE137075	PMID: 32098765
grhMwt_stage5_embryo	SRR10084525	GSM4066561	GSE137075	PMID: 32098765
grhMwt_stage5_embryo	SRR10084526	GSM4066562	GSE137075	PMID: 32098765
grhMwt_stage5_embryo	SRR10084527	GSM4066563	GSE137075	PMID: 32098765
grhMwt_stage6_embryo	SRR10084528	GSM4066564	GSE137075	PMID: 32098765
grhMwt_stage6_embryo	SRR10084529	GSM4066565	GSE137075	PMID: 32098765
grhMwt_stage6_embryo	SRR10084530	GSM4066566	GSE137075	PMID: 32098765
grhZ-_11-12hr_embryo	SRR10084531	GSM4066567	GSE137075	PMID: 32098765
grhZ-_stage6_embryo	SRR10084532	GSM4066568	GSE137075	PMID: 32098765
grhZ-_stage6_embryo	SRR10084533	GSM4066569	GSE137075	PMID: 32098765
grhZ-_stage6_embryo	SRR10084534	GSM4066570	GSE137075	PMID: 32098765
grhZwt_11-12hr_embryo	SRR10084535	GSM4066571	GSE137075	PMID: 32098765
grhZwt_stage6_embryo	SRR10084536	GSM4066572	GSE137075	PMID: 32098765
grhZwt_stage6_embryo	SRR10084537	GSM4066573	GSE137075	PMID: 32098765
grhZwt_stage6_embryo	SRR10084538	GSM4066574	GSE137075	PMID: 32098765
embryo	SRR10904622	GSM4274956	GSE137075	PMID: 32098765
embryo	SRR10904623	GSM4274957	GSE137075	PMID: 32098765
embryo	SRR10904624	GSM4274958	GSE137075	PMID: 32098765
embryo	SRR10904625	GSM4274959	GSE137075	PMID: 32098765
embryo	SRR10904626	GSM4274960	GSE137075	PMID: 32098765
embryo	SRR10904627	GSM4274961	GSE137075	PMID: 32098765
embryo	SRR10904628	GSM4274962	GSE137075	PMID: 32098765
embryo	SRR10904629	GSM4274963	GSE137075	PMID: 32098765
embryo	SRR10904630	GSM4274964	GSE137075	PMID: 32098765
embryo	SRR10904631	GSM4274965	GSE137075	PMID: 32098765
embryo	SRR10904632	GSM4274966	GSE137075	PMID: 32098765
L3_wing_imaginal_disc	SRR10503232	GSM4183220	GSE140755	PMID: 32490812
L3_wing_imaginal_disc	SRR1050323334	GSM4183221	GSE140755	PMID: 32490812
L3_wing_imaginal_disc	SRR10503235	GSM4183222	GSE140755	PMID: 32490812
L3_wing_imaginal_disc	SRR10503236	GSM4183223	GSE140755	PMID: 32490812
L3_wing_imaginal_disc	SRR1050323738	GSM4183224	GSE140755	PMID: 32490812
L3_wing_imaginal_disc	SRR10503239	GSM4183225	GSE140755	PMID: 32490812
L3_wing_imaginal_disc	SRR10503240	GSM4183226	GSE140755	PMID: 32490812
L3_wing_imaginal_disc	SRR1050324142	GSM4183227	GSE140755	PMID: 32490812
L3_wing_imaginal_disc	SRR10503243	GSM4183228	GSE140755	PMID: 32490812
L3_wing_imaginal_disc	SRR10503244	GSM4183229	GSE140755	PMID: 32490812
L3_wing_imaginal_disc	SRR1050324546	GSM4183230	GSE140755	PMID: 32490812
L3_wing_imaginal_disc	SRR10503247	GSM4183231	GSE140755	PMID: 32490812
embryo	SRR10597272	GSM4205792	GSE141538	PMID: 32347792
embryo	SRR10597273	GSM4205793	GSE141538	PMID: 32347792
embryo	SRR10597274	GSM4205794	GSE141538	PMID: 32347792
embryo	SRR10597275	GSM4205795	GSE141538	PMID: 32347792
embryo	SRR10597276	GSM4205796	GSE141538	PMID: 32347792
embryo	SRR10597277	GSM4205797	GSE141538	PMID: 32347792
embryo	SRR10597278	GSM4205798	GSE141538	PMID: 32347792
embryo	SRR10597279	GSM4205799	GSE141538	PMID: 32347792
embryo	SRR10597280	GSM4205800	GSE141538	PMID: 32347792
embryo	SRR10597281	GSM4205801	GSE141538	PMID: 32347792
embryo	SRR10597282	GSM4205802	GSE141538	PMID: 32347792
embryo	SRR10597283	GSM4205803	GSE141538	PMID: 32347792
embryo	SRR10597284	GSM4205804	GSE141538	PMID: 32347792
embryo	SRR10597285	GSM4205805	GSE141538	PMID: 32347792
embryo	SRR10597286	GSM4205806	GSE141538	PMID: 32347792
embryo	SRR10597287	GSM4205807	GSE141538	PMID: 32347792
embryo	SRR10597288	GSM4205808	GSE141538	PMID: 32347792
embryo	SRR10597289	GSM4205809	GSE141538	PMID: 32347792
embryo	SRR10597290	GSM4205810	GSE141538	PMID: 32347792
embryo	SRR10597291	GSM4205811	GSE141538	PMID: 32347792
embryo	SRR10597292	GSM4205812	GSE141538	PMID: 32347792
embryo	SRR10597293	GSM4205813	GSE141538	PMID: 32347792
embryo	SRR10597294	GSM4205814	GSE141538	PMID: 32347792
embryo	SRR10597295	GSM4205815	GSE141538	PMID: 32347792
embryo	SRR10597296	GSM4205816	GSE141538	PMID: 32347792
embryo	SRR10597297	GSM4205817	GSE141538	PMID: 32347792
embryo	SRR10597298	GSM4205818	GSE141538	PMID: 32347792
embryo	SRR10597299	GSM4205819	GSE141538	PMID: 32347792
embryo	SRR10597300	GSM4205820	GSE141538	PMID: 32347792
embryo	SRR10597301	GSM4205821	GSE141538	PMID: 32347792
embryo	SRR10597302	GSM4205822	GSE141538	PMID: 32347792
embryo	SRR10597303	GSM4205823	GSE141538	PMID: 32347792
embryo	SRR10597304	GSM4205824	GSE141538	PMID: 32347792
embryo	SRR10597311	GSM4205831	GSE141538	PMID: 32347792
embryo	SRR10597312	GSM4205832	GSE141538	PMID: 32347792
embryo	SRR10597313	GSM4205833	GSE141538	PMID: 32347792
embryo	SRR10597314	GSM4205834	GSE141538	PMID: 32347792
embryo	SRR10597315	GSM4205835	GSE141538	PMID: 32347792
embryo	SRR10597316	GSM4205836	GSE141538	PMID: 32347792
embryo	SRR10597317	GSM4205837	GSE141538	PMID: 32347792
embryo	SRR10597318	GSM4205838	GSE141538	PMID: 32347792
embryo	SRR10597319	GSM4205839	GSE141538	PMID: 32347792
embryo	SRR10597320	GSM4205840	GSE141538	PMID: 32347792
embryo	SRR10597321	GSM4205841	GSE141538	PMID: 32347792
embryo	SRR10597322	GSM4205842	GSE141538	PMID: 32347792
L3_Drosophila_eye-antennal_disc	SRR10601361	GSM4207261	GSE141590	PMID: 32431014
L3_Drosophila_eye-antennal_disc	SRR10601362	GSM4207262	GSE141590	PMID: 32431014
L3_Drosophila_eye-antennal_disc	SRR10601363	GSM4207263	GSE141590	PMID: 32431014
L3_Drosophila_eye-antennal_disc	SRR10601364	GSM4207264	GSE141590	PMID: 32431014
L3_Drosophila_eye-antennal_disc	SRR10601365	GSM4207265	GSE141590	PMID: 32431014
L3_Drosophila_eye-antennal_disc	SRR10601366	GSM4207266	GSE141590	PMID: 32431014
L3_Drosophila_eye-antennal_disc	SRR10601367	GSM4207267	GSE141590	PMID: 32431014
L3_Drosophila_eye-antennal_disc	SRR10601368	GSM4207268	GSE141590	PMID: 32431014
L3_Drosophila_eye-antennal_disc	SRR10601369	GSM4207269	GSE141590	PMID: 32431014
L3_Drosophila_eye-antennal_disc	SRR10601370	GSM4207270	GSE141590	PMID: 32431014
L3_Drosophila_eye-antennal_disc	SRR10601371	GSM4207271	GSE141590	PMID: 32431014
L3_Drosophila_eye-antennal_disc	SRR10601372	GSM4207272	GSE141590	PMID: 32431014
L3_Drosophila_eye-antennal_disc	SRR10601373	GSM4207273	GSE141590	PMID: 32431014
L3_Drosophila_eye-antennal_disc	SRR10601374	GSM4207274	GSE141590	PMID: 32431014
L3_Drosophila_eye-antennal_disc	SRR10601375	GSM4207275	GSE141590	PMID: 32431014
L3_Drosophila_eye-antennal_disc	SRR10601376	GSM4207276	GSE141590	PMID: 32431014
L3_Drosophila_eye-antennal_disc	SRR10601377	GSM4207277	GSE141590	PMID: 32431014
L3_Drosophila_eye-antennal_disc	SRR10601378	GSM4207278	GSE141590	PMID: 32431014
L3_Drosophila_eye-antennal_disc	SRR10601379	GSM4207279	GSE141590	PMID: 32431014
L3_Drosophila_eye-antennal_disc	SRR10601380	GSM4207280	GSE141590	PMID: 32431014
L3_Drosophila_eye-antennal_disc	SRR10601381	GSM4207281	GSE141590	PMID: 32431014
L3_Drosophila_eye-antennal_disc	SRR10601382	GSM4207282	GSE141590	PMID: 32431014
L3_Drosophila_eye-antennal_disc	SRR10601383	GSM4207283	GSE141590	PMID: 32431014
L3_Drosophila_eye-antennal_disc	SRR10601384	GSM4207284	GSE141590	PMID: 32431014
L3_Drosophila_eye-antennal_disc	SRR10601385	GSM4207285	GSE141590	PMID: 32431014
L3_Drosophila_eye-antennal_disc	SRR10601386	GSM4207286	GSE141590	PMID: 32431014
L3_Drosophila_eye-antennal_disc	SRR10601387	GSM4207287	GSE141590	PMID: 32431014
L3_Drosophila_eye-antennal_disc	SRR10601388	GSM4207288	GSE141590	PMID: 32431014
L3_Drosophila_eye-antennal_disc	SRR10601389	GSM4207289	GSE141590	PMID: 32431014
L3_Drosophila_eye-antennal_disc	SRR10603279	GSM4209207	GSE141590	PMID: 32431014
L3_Drosophila_eye-antennal_disc	SRR10603280	GSM4209208	GSE141590	PMID: 32431014
L3_Drosophila_eye-antennal_disc	SRR10603281	GSM4209209	GSE141590	PMID: 32431014
L3_Drosophila_eye-antennal_disc	SRR10603282	GSM4209210	GSE141590	PMID: 32431014
L3_Drosophila_eye-antennal_disc	SRR10603283	GSM4209211	GSE141590	PMID: 32431014
L3_Drosophila_eye-antennal_disc	SRR10603284	GSM4209212	GSE141590	PMID: 32431014
L3_Drosophila_eye-antennal_disc	SRR10603285	GSM4209213	GSE141590	PMID: 32431014
L3_Drosophila_eye-antennal_disc	SRR10603286	GSM4209214	GSE141590	PMID: 32431014
L3_Drosophila_eye-antennal_disc	SRR10603287	GSM4209215	GSE141590	PMID: 32431014
L3_Drosophila_eye-antennal_disc	SRR10603288	GSM4209216	GSE141590	PMID: 32431014
L3_Drosophila_eye-antennal_disc	SRR10603289	GSM4209217	GSE141590	PMID: 32431014
L3_Drosophila_eye-antennal_disc	SRR10603290	GSM4209218	GSE141590	PMID: 32431014
L3_Drosophila_eye-antennal_disc	SRR10603291	GSM4209219	GSE141590	PMID: 32431014
L3_Drosophila_eye-antennal_disc	SRR10603292	GSM4209220	GSE141590	PMID: 32431014
S2_cells	SRR10673655	GSM4215242	GSE141871	PMID: 32297950
S2_cells	SRR10673656	GSM4215243	GSE141871	PMID: 32297950
S2_cells	SRR10673657	GSM4215244	GSE141871	PMID: 32297950
S2_cells	SRR10673658	GSM4215245	GSE141871	PMID: 32297950
S2_cells	SRR10673659	GSM4215246	GSE141871	PMID: 32297950
S2_cells	SRR10673660	GSM4215247	GSE141871	PMID: 32297950
testis	SRR11186384	GSM4340590	GSE145975	PMID: 32217666
testis	SRR11186385	GSM4340591	GSE145975	PMID: 32217666
testis	SRR11186386	GSM4340592	GSE145975	PMID: 32217666
testis	SRR11186387	GSM4340593	GSE145975	PMID: 32217666
testis	SRR11186388	GSM4340594	GSE145975	PMID: 32217666
testis	SRR11186389	GSM4340595	GSE145975	PMID: 32217666
testis	SRR11186390	GSM4340596	GSE145975	PMID: 32217666
testis	SRR11186391	GSM4340597	GSE145975	PMID: 32217666
testis	SRR11186392	GSM4340598	GSE145975	PMID: 32217666
testis	SRR11186393	GSM4340599	GSE145975	PMID: 32217666
testis	SRR11186394	GSM4340600	GSE145975	PMID: 32217666
testis	SRR11186395	GSM4340601	GSE145975	PMID: 32217666
testis	SRR11186396	GSM4340602	GSE145975	PMID: 32217666
testis	SRR11186397	GSM4340603	GSE145975	PMID: 32217666
testis	SRR11186398	GSM4340604	GSE145975	PMID: 32217666
testis	SRR11186399	GSM4340605	GSE145975	PMID: 32217666
testis	SRR11186400	GSM4340606	GSE145975	PMID: 32217666
testis	SRR11186401	GSM4340607	GSE145975	PMID: 32217666
testis	SRR11186402	GSM4340608	GSE145975	PMID: 32217666
testis	SRR11186403	GSM4340609	GSE145975	PMID: 32217666
embryos	SRR10502462	GSM4182513	GSE153329	PMID: 32701060
embryos	SRR10502463	GSM4182514	GSE153329	PMID: 32701060
embryos	SRR10502464	GSM4182515	GSE153329	PMID: 32701060
embryos	SRR10502465	GSM4182516	GSE153329	PMID: 32701060
embryos	SRR10507710	GSM4183295	GSE153329	PMID: 32701060
embryos	SRR10507711	GSM4183296	GSE153329	PMID: 32701060
embryos	SRR12096677	GSM4640579	GSE153329	PMID: 32701060
embryos	SRR12096678	GSM4640580	GSE153329	PMID: 32701060
embryos	SRR12096679	GSM4640581	GSE153329	PMID: 32701060
embryos	SRR12096680	GSM4640582	GSE153329	PMID: 32701060
embryos	SRR12096681	GSM4640583	GSE153329	PMID: 32701060
embryos	SRR12096682	GSM4640584	GSE153329	PMID: 32701060
embryos	SRR12096683	GSM4640585	GSE153329	PMID: 32701060
embryos	SRR12096684	GSM4640586	GSE153329	PMID: 32701060
embryos	SRR12096685	GSM4640587	GSE153329	PMID: 32701060
embryos	SRR12096686	GSM4640588	GSE153329	PMID: 32701060
Eye-Antennal_disc	SRR1506107	GSM1426254	GSE59078	PMID: 25679813
Eye-Antennal_disc	SRR1506108	GSM1426255	GSE59078	PMID: 25679813
Eye-Antennal_disc	SRR1506109	GSM1426256	GSE59078	PMID: 25679813
Eye-Antennal_disc	SRR1506110	GSM1426257	GSE59078	PMID: 25679813
Eye-Antennal_disc	SRR1506111	GSM1426258	GSE59078	PMID: 25679813
Eye-Antennal_disc	SRR1506112	GSM1426259	GSE59078	PMID: 25679813
Eye-Antennal_disc	SRR1506113	GSM1426260	GSE59078	PMID: 25679813
Oregon-R_embryos	SRR4044399	GSM2285339	GSE68983	PMID: 27678375
Oregon-R_embryos	SRR4044400	GSM2285340	GSE68983	PMID: 27678375
EGFP-KD_OSC	SRR3503078	GSM2152441	GSE81434	PMID: 27425411
Piwi-KD_OSC	SRR3503080	GSM2152442	GSE81434	PMID: 27425411
H1-KD_OSC	SRR3503081	GSM2152443	GSE81434	PMID: 27425411
HP1a-KD_OSC	SRR3503083	GSM2152444	GSE81434	PMID: 27425411
Mael-KD_OSC	SRR3503084	GSM2152445	GSE81434	PMID: 27425411
EGFP-KD_OSC	SRR3503086	GSM2152446	GSE81434	PMID: 27425411
Piwi-KD_OSC	SRR3503087	GSM2152447	GSE81434	PMID: 27425411
H1-KD_OSC	SRR3503089	GSM2152448	GSE81434	PMID: 27425411
HP1a-KD_OSC	SRR3503090	GSM2152449	GSE81434	PMID: 27425411
Mael-KD_OSC	SRR3503091	GSM2152450	GSE81434	PMID: 27425411
WT_NC11_03_embryo	SRR3727933	GSM2219678	GSE83851	PMID: 27879204
WT_NC11_03_embryo	SRR3727934	GSM2219679	GSE83851	PMID: 27879204
WT_NC11_03_embryo	SRR3727935	GSM2219680	GSE83851	PMID: 27879204
WT_NC11_06_embryo	SRR3727936	GSM2219681	GSE83851	PMID: 27879204
WT_NC11_06_embryo	SRR3727937	GSM2219682	GSE83851	PMID: 27879204
WT_NC11_06_embryo	SRR3727938	GSM2219683	GSE83851	PMID: 27879204
WT_NC11_09_embryo	SRR3727939	GSM2219684	GSE83851	PMID: 27879204
WT_NC11_09_embryo	SRR3727940	GSM2219685	GSE83851	PMID: 27879204
WT_NC11_09_embryo	SRR3727941	GSM2219686	GSE83851	PMID: 27879204
WT_NC12_03_embryo	SRR3727942	GSM2219687	GSE83851	PMID: 27879204
WT_NC12_03_embryo	SRR3727943	GSM2219688	GSE83851	PMID: 27879204
WT_NC12_03_embryo	SRR3727944	GSM2219689	GSE83851	PMID: 27879204
WT_NC12_06_embryo	SRR3727945	GSM2219690	GSE83851	PMID: 27879204
WT_NC12_06_embryo	SRR3727946	GSM2219691	GSE83851	PMID: 27879204
WT_NC12_06_embryo	SRR3727947	GSM2219692	GSE83851	PMID: 27879204
WT_NC12_09_embryo	SRR3727948	GSM2219693	GSE83851	PMID: 27879204
WT_NC12_09_embryo	SRR3727949	GSM2219694	GSE83851	PMID: 27879204
WT_NC12_09_embryo	SRR3727950	GSM2219695	GSE83851	PMID: 27879204
WT_NC12_12_embryo	SRR3727951	GSM2219696	GSE83851	PMID: 27879204
WT_NC12_12_embryo	SRR3727952	GSM2219697	GSE83851	PMID: 27879204
WT_NC12_12_embryo	SRR3727953	GSM2219698	GSE83851	PMID: 27879204
WT_NC12_12_embryo	SRR3727954	GSM2219699	GSE83851	PMID: 27879204
WT_NC13_03_embryo	SRR3727955	GSM2219700	GSE83851	PMID: 27879204
WT_NC13_03_embryo	SRR3727956	GSM2219701	GSE83851	PMID: 27879204
WT_NC13_03_embryo	SRR3727957	GSM2219702	GSE83851	PMID: 27879204
WT_NC13_06_embryo	SRR3727958	GSM2219703	GSE83851	PMID: 27879204
WT_NC13_06_embryo	SRR3727959	GSM2219704	GSE83851	PMID: 27879204
WT_NC13_06_embryo	SRR3727960	GSM2219705	GSE83851	PMID: 27879204
WT_NC13_09_embryo	SRR3727961	GSM2219706	GSE83851	PMID: 27879204
WT_NC13_09_embryo	SRR3727962	GSM2219707	GSE83851	PMID: 27879204
WT_NC13_09_embryo	SRR3727963	GSM2219708	GSE83851	PMID: 27879204
WT_NC13_12_embryo	SRR3727964	GSM2219709	GSE83851	PMID: 27879204
WT_NC13_12_embryo	SRR3727965	GSM2219710	GSE83851	PMID: 27879204
WT_NC13_12_embryo	SRR3727966	GSM2219711	GSE83851	PMID: 27879204
WT_NC13_15_embryo	SRR3727967	GSM2219712	GSE83851	PMID: 27879204
WT_NC13_15_embryo	SRR3727968	GSM2219713	GSE83851	PMID: 27879204
WT_NC13_15_embryo	SRR3727969	GSM2219714	GSE83851	PMID: 27879204
WT_NC13_18_embryo	SRR3727970	GSM2219715	GSE83851	PMID: 27879204
WT_NC13_18_embryo	SRR3727971	GSM2219716	GSE83851	PMID: 27879204
WT_NC13_18_embryo	SRR3727972	GSM2219717	GSE83851	PMID: 27879204
ssm_NC12_03_embryo	SRR3727973	GSM2219718	GSE83851	PMID: 27879204
ssm_NC12_03_embryo	SRR3727974	GSM2219719	GSE83851	PMID: 27879204
ssm_NC12_03_embryo	SRR3727975	GSM2219720	GSE83851	PMID: 27879204
ssm_NC12_06_embryo	SRR3727976	GSM2219721	GSE83851	PMID: 27879204
ssm_NC12_06_embryo	SRR3727977	GSM2219722	GSE83851	PMID: 27879204
ssm_NC12_06_embryo	SRR3727978	GSM2219723	GSE83851	PMID: 27879204
ssm_NC12_09_embryo	SRR3727979	GSM2219724	GSE83851	PMID: 27879204
ssm_NC12_09_embryo	SRR3727980	GSM2219725	GSE83851	PMID: 27879204
ssm_NC12_09_embryo	SRR3727981	GSM2219726	GSE83851	PMID: 27879204
ssm_NC13_03_embryo	SRR3727982	GSM2219727	GSE83851	PMID: 27879204
ssm_NC13_03_embryo	SRR3727983	GSM2219728	GSE83851	PMID: 27879204
ssm_NC13_03_embryo	SRR3727984	GSM2219729	GSE83851	PMID: 27879204
ssm_NC13_06_embryo	SRR3727985	GSM2219730	GSE83851	PMID: 27879204
ssm_NC13_06_embryo	SRR3727986	GSM2219731	GSE83851	PMID: 27879204
ssm_NC13_06_embryo	SRR3727987	GSM2219732	GSE83851	PMID: 27879204
ssm_NC13_09_embryo	SRR3727988	GSM2219733	GSE83851	PMID: 27879204
ssm_NC13_09_embryo	SRR3727989	GSM2219734	GSE83851	PMID: 27879204
ssm_NC13_09_embryo	SRR3727990	GSM2219735	GSE83851	PMID: 27879204
ssm_NC13_12_embryo	SRR3727991	GSM2219736	GSE83851	PMID: 27879204
ssm_NC13_12_embryo	SRR3727992	GSM2219737	GSE83851	PMID: 27879204
ssm_NC13_12_embryo	SRR3727993	GSM2219738	GSE83851	PMID: 27879204
ssm_NC14_03_embryo	SRR3727994	GSM2219739	GSE83851	PMID: 27879204
ssm_NC14_03_embryo	SRR3727995	GSM2219740	GSE83851	PMID: 27879204
ssm_NC14_03_embryo	SRR3727996	GSM2219741	GSE83851	PMID: 27879204
ssm_NC14_03_embryo	SRR3727997	GSM2219742	GSE83851	PMID: 27879204
ssm_NC14_06_embryo	SRR3727998	GSM2219743	GSE83851	PMID: 27879204
ssm_NC14_06_embryo	SRR3727999	GSM2219744	GSE83851	PMID: 27879204
ssm_NC14_06_embryo	SRR3728000	GSM2219745	GSE83851	PMID: 27879204
ssm_NC14_09_embryo	SRR3728001	GSM2219746	GSE83851	PMID: 27879204
ssm_NC14_09_embryo	SRR3728002	GSM2219747	GSE83851	PMID: 27879204
ssm_NC14_09_embryo	SRR3728003	GSM2219748	GSE83851	PMID: 27879204
ssm_NC14_09_embryo	SRR3728004	GSM2219749	GSE83851	PMID: 27879204
ssm_NC14_12_embryo	SRR3728005	GSM2219750	GSE83851	PMID: 27879204
ssm_NC14_12_embryo	SRR3728006	GSM2219751	GSE83851	PMID: 27879204
ssm_NC14_12_embryo	SRR3728007	GSM2219752	GSE83851	PMID: 27879204
ssm_NC14_15_embryo	SRR3728008	GSM2219753	GSE83851	PMID: 27879204
ssm_NC14_15_embryo	SRR3728009	GSM2219754	GSE83851	PMID: 27879204
ssm_NC14_15_embryo	SRR3728010	GSM2219755	GSE83851	PMID: 27879204
ssm_NC14_18_embryo	SRR3728011	GSM2219756	GSE83851	PMID: 27879204
ssm_NC14_18_embryo	SRR3728012	GSM2219757	GSE83851	PMID: 27879204
ssm_NC14_18_embryo	SRR3728013	GSM2219758	GSE83851	PMID: 27879204
Elav-GAL4_0'	SRR3738803	GSM2224724	GSE83976	PMID: 27936378
Elav-GAL4_30'	SRR3738804	GSM2224725	GSE83976	PMID: 27936378
Elav-TrpA1_0'	SRR3738805	GSM2224726	GSE83976	PMID: 27936378
Elav-TrpA1_30'	SRR3738806	GSM2224727	GSE83976	PMID: 27936378
wild_type_ATAC-seq	SRR4244805	GSM2311185	GSE86966	PMID: 27879204
wild_type_ATAC-seq	SRR4244806	GSM2311186	GSE86966	PMID: 27879204
wild_type_ATAC-seq	SRR4244807	GSM2311187	GSE86966	PMID: 27879204
wild_type_ATAC-seq	SRR4244808	GSM2311188	GSE86966	PMID: 27879204
wild_type_ATAC-seq	SRR4244809	GSM2311189	GSE86966	PMID: 27879204
wild_type_ATAC-seq	SRR4244810	GSM2311190	GSE86966	PMID: 27879204
bcd_mutant_ATAC-seq	SRR4244811	GSM2311191	GSE86966	PMID: 27879204
bcd_mutant_ATAC-seq	SRR4244812	GSM2311192	GSE86966	PMID: 27879204
bcd_mutant_ATAC-seq	SRR4244813	GSM2311193	GSE86966	PMID: 27879204
bcd_mutant_ATAC-seq	SRR4244814	GSM2311194	GSE86966	PMID: 27879204
bcd_mutant_ATAC-seq	SRR4244815	GSM2311195	GSE86966	PMID: 27879204
bcd_nanos_torsolike_ATAC-seq	SRR4244816	GSM2311196	GSE86966	PMID: 27879204
bcd_nanos_torsolike_ATAC-seq	SRR4244817	GSM2311197	GSE86966	PMID: 27879204
bcd_nanos_torsolike_ATAC-seq	SRR4244818	GSM2311198	GSE86966	PMID: 27879204
bcd_nanos_torsolike_ATAC-seq	SRR4244819	GSM2311199	GSE86966	PMID: 27879204
bcd_nanos_torsolike_ATAC-seq	SRR4244820	GSM2311200	GSE86966	PMID: 27879204
bcd_nanos_torsolike_ATAC-seq	SRR4244821	GSM2311201	GSE86966	PMID: 27879204
zelda_germline_clone_ATAC-seq	SRR4244822	GSM2311202	GSE86966	PMID: 27879204
zelda_germline_clone_ATAC-seq	SRR4244823	GSM2311203	GSE86966	PMID: 27879204
zelda_germline_clone_ATAC-seq	SRR4244824	GSM2311204	GSE86966	PMID: 27879204
zelda_germline_clone_ATAC-seq	SRR4244825	GSM2311205	GSE86966	PMID: 27879204
zelda_germline_clone_ATAC-seq	SRR4244826	GSM2311206	GSE86966	PMID: 27879204
zelda_germline_clone_ATAC-seq	SRR4244827	GSM2311207	GSE86966	PMID: 27879204
uniform_Bcd_(low)_ATAC-seq	SRR4244828	GSM2311208	GSE86966	PMID: 27879204
uniform_Bcd_(low)_ATAC-seq	SRR4244829	GSM2311209	GSE86966	PMID: 27879204
uniform_Bcd_(low)_ATAC-seq	SRR4244830	GSM2311210	GSE86966	PMID: 27879204
uniform_Bcd_(low)_ATAC-seq	SRR4244831	GSM2311211	GSE86966	PMID: 27879204
uniform_Bcd_(low)_ATAC-seq	SRR4244832	GSM2311212	GSE86966	PMID: 27879204
uniform_Bcd_(low)_ATAC-seq	SRR4244833	GSM2311213	GSE86966	PMID: 27879204
uniform_Bcd_(medium)_ATAC-seq	SRR4244834	GSM2311214	GSE86966	PMID: 27879204
uniform_Bcd_(medium)_ATAC-seq	SRR4244835	GSM2311215	GSE86966	PMID: 27879204
uniform_Bcd_(medium)_ATAC-seq	SRR4244836	GSM2311216	GSE86966	PMID: 27879204
uniform_Bcd_(medium)_ATAC-seq	SRR4244837	GSM2311217	GSE86966	PMID: 27879204
uniform_Bcd_(medium)_ATAC-seq	SRR4244838	GSM2311218	GSE86966	PMID: 27879204
uniform_Bcd_(medium)_ATAC-seq	SRR4244839	GSM2311219	GSE86966	PMID: 27879204
uniform_Bcd_(high)_ATAC-seq	SRR4244840	GSM2311220	GSE86966	PMID: 27879204
uniform_Bcd_(high)_ATAC-seq	SRR4244841	GSM2311221	GSE86966	PMID: 27879204
uniform_Bcd_(high)_ATAC-seq	SRR4244842	GSM2311222	GSE86966	PMID: 27879204
uniform_Bcd_(high)_ATAC-seq	SRR4244843	GSM2311223	GSE86966	PMID: 27879204
uniform_Bcd_(high)_ATAC-seq	SRR4244844	GSM2311224	GSE86966	PMID: 27879204
uniform_Bcd_(high)_ATAC-seq	SRR4244845	GSM2311225	GSE86966	PMID: 27879204
UPR-induced_S2_cells,_T0_ATAC-seq	SRR5312675	GSM2521726	GSE95689	PMID: 28356342
UPR-induced_S2_cells,_T0_ATAC-seq	SRR5312676	GSM2521727	GSE95689	PMID: 28356342
UPR-induced_S2_cells,_T1_ATAC-seq	SRR5312677	GSM2521728	GSE95689	PMID: 28356342
UPR-induced_S2_cells,_T1_ATAC-seq	SRR5312678	GSM2521729	GSE95689	PMID: 28356342
UPR-induced_S2_cells,_T4_ATAC-seq	SRR5312679	GSM2521730	GSE95689	PMID: 28356342
UPR-induced_S2_cells,_T4_ATAC-seq	SRR5312680	GSM2521731	GSE95689	PMID: 28356342
Whole_3rd_Instar_Larvae	SRR5366412	GSM2545949	GSE96922	PMID: 29466941
Whole_3rd_Instar_Larvae	SRR5366413	GSM2545950	GSE96922	PMID: 29466941
Whole_3rd_Instar_Larvae	SRR5366414	GSM2545951	GSE96922	PMID: 29466941
Whole_3rd_Instar_Larvae	SRR5366415	GSM2545952	GSE96922	PMID: 29466941
Whole_3rd_Instar_Larvae	SRR5366416	GSM2545953	GSE96922	PMID: 29466941
Whole_3rd_Instar_Larvae	SRR5366417	GSM2545954	GSE96922	PMID: 29466941
Kc167	SRR5457476	GSM2583727	GSE89244	PMID: 28826674
Kc167	SRR5457477	GSM2583728	GSE89244	PMID: 28826674
B220+CD43+_B_cells	SRR5515768	GSM2607718	GSE98651	PMID: 28739911
B220+CD43+_B_cells	SRR5515769	GSM2607719	GSE98651	PMID: 28739911
B220+CD43+_B_cells	SRR5515770	GSM2607720	GSE98651	PMID: 28739911
B220+CD43+_B_cells	SRR5515771	GSM2607721	GSE98651	PMID: 28739911
D._Melanogaster_eye-antennal_discs	SRR5920970	GSM2736609	GSE102441	PMID: 29867222
D._Melanogaster_eye-antennal_discs	SRR5920971	GSM2736610	GSE102441	PMID: 29867222
S2_cells	SRR5985082	GSM2756640	GSE103177	PMID: 30367057
S2_cells	SRR5985083	GSM2756641	GSE103177	PMID: 30367057
Adult_Brain	SRR6327146	GSM2867587	GSE107451	PMID: 29909982
Adult_Brain	SRR6327147	GSM2867588	GSE107451	PMID: 29909982
Adult_Brain	SRR6327148	GSM2867589	GSE107451	PMID: 29909982
Adult_Brain	SRR6327149	GSM2867590	GSE107451	PMID: 29909982
3rd_instar_larval_brains	SRR6372039	GSM2886880	GSE108019	PMID: 29867222
3rd_instar_larval_brains	SRR6372040	GSM2886881	GSE108019	PMID: 29867222
3rd_instar_larval_brains	SRR6372041	GSM2886882	GSE108019	PMID: 29867222
eye-antennal_discs	SRR6372042	GSM2886883	GSE108019	PMID: 29867222
eye-antennal_discs	SRR6372043	GSM2886884	GSE108019	PMID: 29867222
eye-antennal_discs	SRR6372044	GSM2886885	GSE108019	PMID: 29867222
eye-antennal_discs	SRR6372045	GSM2886886	GSE108019	PMID: 29867222
