# Supplementary material for: TF2TG: an online resource mining the potential gene targets of transcription factors in Drosophila
Source: Genetics. 2025 May 2;232(1):iyaf082. doi: 10.1093/genetics/iyaf082 (PMC12774851; doi:10.1093/genetics/iyaf082)
Supplement: iyaf082_Supplementary_Data [file iyaf082_supplementary_data.zip › Supplemental_Table_2_GENETICS-2025-308063.xlsx]

## Sheet: TFs for 3 ligands
TF FBgn	TF Symbol	Source	Express in yki tumor gut?	Expression in yki gut (RPKM)	count target ligands	Target ligand(s)	count_all peaks	count_all_motifs	overlap with sd/yki target?	overlapping CRMs with peak	Form TF complexes?	ComplexID	Complex info	PPIs?	PPI_Pvf1	PPI_upd3	PPI_ImpL2	GI_Pvf1	GI_upd3	GI_ImpL2	motif count on Pvf1	motif count on Upd3	motif count on ImpL2	peak count on Pvf1	peak count on Upd3	peak count on ImpL2	Peak count of sd (5k)	Peak count of yki (5k)
FBgn0003345	sd	ChIP-seq	yes	16.2375	3	ImpL2;Pvf1;upd3	7	0	yes (sd)	FBsf0000921471;FBsf0000586615;FBsf0000884519;	yes (3)	FC307;FC2915;FC2365;	TEAD1-YAP DNA-protein complex | TEAD2-multiprotein complex | Hippo/Warts pathway |	yes (3)	Mef2, yki, nerfin-1, Dp, E2f1	Mef2, Dp	Mef2, nerfin-1, Dp, E2f1	yki, sens (pubmed)		N, sens (pubmed)	0	0	0	2	2	3	1	0
FBgn0034970	yki	ChIP-seq	yes	176.393	1	Pvf1	1	0	yes (sd)		yes (3)	FC307;FC2915;FC2365;	TEAD1-YAP DNA-protein complex | TEAD2-multiprotein complex | Hippo/Warts pathway |	yes (1)	ovo, sd, EcR, hth, ci, nerfin-1, Trl			Myc, sd, Smox (pubmed)			0	0	0	1	0	0	2	0
FBgn0033749	achi	ChIP-seq	yes	2.4866	3	ImpL2;Pvf1;upd3	4	0			yes (2)	FC2231;FC1383;	SMAD2-SMAD4-FAST1-TGIF complex, TGF(beta) induced | SMAD2-SMAD4-FAST1-TGIF-HDAC1 complex, TGF(beta) induced |								0	0	0	1	2	1	0	0
FBgn0037555	Ada2b	ChIP-seq	yes	12.2835	2	ImpL2;Pvf1	3	0	yes (sd)		yes (3)	FC705;FC2726;FC1867;	putative complex without known function | transcription initiation from RNA polymerase II promoter | ADA |	yes (2)	vnd, Myb, CrebB, chinmo, GATAd, stc, E2f2, Mef2, Jra, Hr3, Dp, cg, dve, ken, vvl, CTCF, FoxK, ftz-f1, Max, Deaf1, Hr78, M1BP, tgo, fru, Ets97D, fkh, Ptx1, ci, pho, br, pnr, rib, kay		vnd, peb, oc, Myb, CrebB, chinmo, zf30C, GATAd, stc, E2f2, Mef2, Jra, Hr3, Dp, cg, chn, Hsf, Tbp, dve, ken, vvl, CTCF, ERR, ftz-f1, Max, Deaf1, Hr78, tgo, GATAe, fru, Stat92E, Ets97D, fkh, Ptx1, ci, zfh2, pho, bab2, br, pnr, rib, p53, kay				0	0	0	1	0	2	1	0
FBgn0026573	ADD1	ChIP-seq	yes	4.63829	2	ImpL2;Pvf1	9	0			yes (2)	FC1370;FC2363;	MYC-DNMT3A-ZBTB17 complex | DNMT3B complex |	yes (2)	CG6791, mod(mdg4)		Su(var)2-HP2, CG6791, mod(mdg4)				0	0	0	4	0	5	0	0
FBgn0284249	Adf1	ChIP-seq	yes	19.4922	2	ImpL2;Pvf1	3	0	yes (sd)					yes (2)	hb, srp, Trl		hb, Trl				0	0	0	1	0	2	1	0
FBgn0005694	Aef1	motif scan;ChIP-seq	yes	10.8991	3	ImpL2;Pvf1;upd3	2	31	yes (sd)					yes (3)	CG4318, Kah	CG4318	CG4318, Kah				20	5	6	0	0	2	1	0
FBgn0000097	aop	motif scan;ChIP-seq	yes	12.3929	2	ImpL2;upd3	2	5	yes (both)										lz, H, pnt, pan (pubmed)	N, lz, lilli, H, pnt, pan, ttk (pubmed)	0	4	1	0	0	2	3	1
FBgn0015903	apt	ChIP-seq	yes	18.4593	1	Pvf1	1	0						yes (1)	Scr						0	0	0	1	0	0	0	0
FBgn0015904	ara	ChIP-seq	yes	4.33931	2	ImpL2;Pvf1	5	0	yes (sd)	FBsf0000921471;				yes (2)	E2f2		E2f2				0	0	0	2	0	3	1	0
FBgn0035407	Asciz	motif scan;ChIP-seq	yes	2.41581	2	ImpL2;Pvf1	2	3	yes (sd)					yes (2)	Zif		Zif, Poxn				3	0	0	0	0	2	1	0
FBgn0005386	ash1	ChIP-seq	yes	4.48575	1	ImpL2	2	0												E(z) (pubmed)	0	0	0	0	0	2	0	0
FBgn0039946	ATbp	ChIP-seq	yes	2.03745	1	ImpL2	2	0													0	0	0	0	0	2	0	0
FBgn0265193	Atf-2	ChIP-seq	yes	7.307	2	ImpL2;Pvf1	2	0													0	0	0	1	0	1	0	0
FBgn0028550	Atf3	ChIP-seq	yes	27.1468	1	ImpL2	1	0	yes (sd)					yes (1)			Jra			Jra (pubmed)	0	0	0	0	0	1	3	0
FBgn0033010	Atf6	ChIP-seq	yes	14.6809	2	ImpL2;Pvf1	3	0													0	0	0	1	0	2	0	0
FBgn0025185	az2	ChIP-seq	yes	4.90785	1	ImpL2	3	0													0	0	0	0	0	3	0	0
FBgn0025525	bab2	ChIP-seq	yes	4.98437	1	ImpL2	3	0	yes (both)					yes (1)			Ada2b, Trl			bab1 (pubmed)	0	0	0	0	0	3	1	1
FBgn0032512	Bdp1	ChIP-seq	yes	11.9875	1	ImpL2	2	0	yes (sd)		yes (2)	FC2029;FC1105;	5S-DNA-TFIIIA-TFIIIC2-TFIIIB subcomplex | transcription factor TFIIIB complex |								0	0	0	0	0	2	1	0
FBgn0038472	bdwf	ChIP-seq	yes	7.59095	2	ImpL2;Pvf1	5	0						yes (2)	row, grau, CG31441		row, grau, CG31441				0	0	0	2	0	3	0	0
FBgn0015602	BEAF-32	motif scan;ChIP-seq	yes	13.4799	3	ImpL2;Pvf1;upd3	2	1	yes (both)					yes (3)	Dref, row, pzg, Sry-delta	row	Dref, row, pzg, Sry-delta				0	1	0	1	0	1	4	1
FBgn0013753	Bgb	motif scan;ChIP-seq	yes	3.21378	3	ImpL2;Pvf1;upd3	2	2			yes (1)	FC1090;	RUNX1-CBF-beta-DNA complex |	yes (3)	run	run	run	lz (pubmed)	lz (pubmed)	lz (pubmed)	0	2	0	1	0	1	0	0
FBgn0039509	bigmax	motif scan	yes	29.1673	1	upd3	0	1	yes (both)		yes (4)	FC1130;FC2434;FC2637;FC1266;	MondoA-Mlx complex | Mlx-Mad1 complex | Rtg1p/Rtg3p complex | putative complex without known function |	yes (1)		Mondo					0	1	0	0	0	0	1	1
FBgn0045759	bin	motif scan;ChIP-seq	yes	2.72647	3	ImpL2;Pvf1;upd3	2	16	yes (sd)					yes (3)	CG43689, Cf2, prd, Su(H), D	Cf2, Su(H), abd-A, D	Mad, Cf2, prd, Su(H), CG9727, Antp, abd-A, Abd-B, D				9	4	3	1	0	1	3	0
FBgn0035625	Blimp-1	motif scan;ChIP-seq	yes	9.30455	3	ImpL2;Pvf1;upd3	12	1	yes (sd)												0	0	1	4	1	7	2	0
FBgn0053213	Boh1	ChIP-seq	yes	1.97004	2	ImpL2;Pvf1	2	0	yes (both)												0	0	0	1	0	1	1	1
FBgn0004893	bowl	motif scan;ChIP-seq	yes	8.77119	2	ImpL2;Pvf1	2	1	yes (both)					yes (2)	dimm, CG10209, Odj, CG2120		Mad, dimm, CG10209, Odj, caup, CG2120				1	0	0	0	0	2	2	1
FBgn0024250	brk	ChIP-seq	yes	17.0767	3	ImpL2;Pvf1;upd3	3	0	yes (both)					yes (3)	Hr39	Hr39	Hr39, CG9727, gro	shn (pubmed)	shn (pubmed)	Mad, shn, Abd-B (pubmed)	0	0	0	1	1	1	1	2
FBgn0032130	brwl	motif scan;ChIP-seq	yes	14.8776	2	ImpL2;Pvf1	2	1	yes (sd)					yes (1)	FoxK						1	0	0	0	0	2	2	0
FBgn0004101	bs	ChIP-seq	yes	3.41132	1	Pvf1	1	0	yes (sd)		yes (6)	FC1161;FC1465;FC1935;FC535;FC1654;FC349;	Ternary complex (GATA4, SRF, MYOCD) | Foxo4-Srf-Myocd complex | Srf-myogenin-E12 complex | ELK1-SRF-ELK3 complex | ELK1-SRF-ELK4 complex | Mcm1-SFF |					Dl (pubmed)			0	0	0	1	0	0	1	0
FBgn0263108	BtbVII	motif scan;ChIP-seq	yes	11.6411	3	ImpL2;Pvf1;upd3	2	9			yes (2)	FC1370;FC1322;	MYC-DNMT3A-ZBTB17 complex | BCL6-ZBTB17 complex |	yes (2)	CG32121		CG32121				6	3	0	0	0	2	0	0
FBgn0287478	Camta	ChIP-seq	yes	2.00585	2	ImpL2;Pvf1	2	0	yes (sd)					yes (2)	pzg		pzg				0	0	0	1	0	1	1	0
FBgn0015919	caup	ChIP-seq	yes	4.99719	1	ImpL2	1	0	yes (both)					yes (1)			bowl, l(3)neo38				0	0	0	0	0	1	2	1
FBgn0043364	cbt	ChIP-seq	yes	62.6855	1	ImpL2	4	0	yes (sd)	FBsf0000921471;	yes (1)	FC2790;	BP-SMAD complex |	yes (1)			Trl, pum				0	0	0	0	0	4	1	0
FBgn0000286	Cf2	motif scan;ChIP-seq	yes	8.80468	3	ImpL2;Pvf1;upd3	2	13	yes (sd)					yes (3)	bin	bin	bin				4	4	5	0	0	2	1	0
FBgn0000289	cg	ChIP-seq	yes	17.8368	3	ImpL2;Pvf1;upd3	13	0	yes (sd)	FBsf0000921471;FBsf0000921473;FBsf0000884519;FBsf0000933391;FBsf0000933392;				yes (3)	EcR, Ada2b, so, CG17328	EcR	EcR, Ada2b, so, CG17328	ci (pubmed)		en, ci (pubmed)	0	0	0	4	1	8	2	0
FBgn0035702	CG10147	ChIP-seq	yes	2.94709	1	ImpL2	2	0	yes (sd)					yes (1)			toy				0	0	0	0	0	2	1	0
FBgn0033971	CG10209	ChIP-seq	yes	6.55654	2	ImpL2;Pvf1	3	0	yes (sd)		yes (1)	FC606;	putative complex without known function |	yes (2)	CG10949, bowl, Eip78C, CG7101, CG14655, Vsx2		bowl, Poxn, Eip78C, CG7101, CG14655				0	0	0	1	0	2	1	0
FBgn0027514	CG1024	ChIP-seq	yes	3.87912	1	ImpL2	2	0						yes (1)			p53, CG30020				0	0	0	0	0	2	0	0
FBgn0035690	CG10274	ChIP-seq	yes	5.15872	1	upd3	1	0	yes (sd)												0	0	0	0	1	0	1	0
FBgn0034643	CG10321	ChIP-seq	yes	15.875	1	ImpL2	2	0	yes (sd)					yes (1)			Nf-YC				0	0	0	0	0	2	1	0
FBgn0032814	CG10366	ChIP-seq	yes	6.67082	2	ImpL2;Pvf1	3	0	yes (both)		yes (4)	FC1322;FC500;FC2871;FC1128;	BCL6-ZBTB17 complex | BCL6-HDAC4 complex | Mi-2/NuRD-MTA2 complex | Mi2/NuRD-BCL6-MTA3 complex |								0	0	0	1	0	2	1	1
FBgn0032815	CG10462	ChIP-seq	yes	15.9363	1	ImpL2	1	0													0	0	0	0	0	1	0	0
FBgn0034570	CG10543	ChIP-seq	yes	6.03472	2	ImpL2;Pvf1	3	0	yes (both)												0	0	0	1	0	2	2	1
FBgn0037051	CG10565	ChIP-seq	yes	46.1149	1	ImpL2	2	0			yes (2)	FC723;FC1988;	Ribosome-associated complex (RAC) | regulation of translation |								0	0	0	0	0	2	0	0
FBgn0032817	CG10631	ChIP-seq	yes	3.30279	3	ImpL2;Pvf1;upd3	7	0	yes (sd)												0	0	0	3	3	1	1	0
FBgn0039329	CG10669	ChIP-seq	yes	3.15449	3	ImpL2;Pvf1;upd3	6	0		FBsf0000884519;FBsf0000933390;											0	0	0	2	3	1	0	0
FBgn0034945	CG10904	motif scan	yes	12.0927	1	Pvf1	0	1													1	0	0	0	0	0	0	0
FBgn0032858	CG10949	ChIP-seq	yes	7.06811	1	Pvf1	2	0	yes (sd)		yes (1)	FC606;	putative complex without known function |	yes (1)	CG10209, CG6683, CG9948						0	0	0	2	0	0	1	0
FBgn0037379	CG10979	ChIP-seq	yes	9.78243	2	ImpL2;Pvf1	4	0						yes (1)			Phs				0	0	0	1	0	3	0	0
FBgn0037120	CG11247	ChIP-seq	yes	12.5073	2	ImpL2;Pvf1	3	0			yes (2)	FC1370;FC1322;	MYC-DNMT3A-ZBTB17 complex | BCL6-ZBTB17 complex |								0	0	0	1	0	2	0	0
FBgn0040366	CG11398	ChIP-seq	yes	1.73326	2	ImpL2;Pvf1	2	0													0	0	0	1	0	1	0	0
FBgn0037031	CG11456	ChIP-seq	yes	4.39988	2	ImpL2;Pvf1	3	0	yes (sd)		yes (1)	FC1226;	REST-CoREST-mSIN3A complex |								0	0	0	1	0	2	2	0
FBgn0039733	CG11504	motif scan;ChIP-seq	yes	6.98095	3	ImpL2;Pvf1;upd3	7	1		FBsf0000586615;FBsf0000884519;FBsf0000933390;											0	0	1	2	2	3	0	0
FBgn0036249	CG11560	ChIP-seq	yes	8.40163	1	ImpL2	2	0	yes (sd)												0	0	0	0	0	2	1	0
FBgn0030316	CG11695	ChIP-seq	yes	6.57897	2	ImpL2;Pvf1	4	0	yes (sd)		yes (4)	FC1322;FC500;FC2871;FC1128;	BCL6-ZBTB17 complex | BCL6-HDAC4 complex | Mi-2/NuRD-MTA2 complex | Mi2/NuRD-BCL6-MTA3 complex |	yes (2)	CG7101		CG7101				0	0	0	2	0	2	1	0
FBgn0030314	CG11696	ChIP-seq	yes	7.37743	1	ImpL2	1	0	yes (sd)		yes (4)	FC1322;FC500;FC2871;FC1128;	BCL6-ZBTB17 complex | BCL6-HDAC4 complex | Mi-2/NuRD-MTA2 complex | Mi2/NuRD-BCL6-MTA3 complex |								0	0	0	0	0	1	1	0
FBgn0031391	CG11723	ChIP-seq	yes	9.19841	1	ImpL2	2	0						yes (1)			E(spl)m7-HLH, Poxn			hng1 (pubmed)	0	0	0	0	0	2	0	0
FBgn0028647	CG11902	ChIP-seq	yes	3.57948	3	ImpL2;Pvf1;upd3	4	0													0	0	0	1	1	2	0	0
FBgn0034425	CG11906	ChIP-seq	yes	5.25683	2	Pvf1;upd3	4	0						yes (1)	fuss						0	0	0	3	1	0	0	0
FBgn0035238	CG12104	ChIP-seq	yes	20.3872	1	ImpL2	1	0			yes (1)	FC26;	SPN |								0	0	0	0	0	1	0	0
FBgn0029957	CG12155	ChIP-seq	yes	6.12509	1	ImpL2	3	0						yes (1)			Trl				0	0	0	0	0	3	0	0
FBgn0043796	CG12219	ChIP-seq	yes	7.33875	2	ImpL2;Pvf1	2	0	yes (sd)												0	0	0	1	0	1	1	0
FBgn0029822	CG12236	ChIP-seq	yes	4.5641	1	ImpL2	1	0	yes (both)		yes (2)	FC1370;FC1322;	MYC-DNMT3A-ZBTB17 complex | BCL6-ZBTB17 complex |								0	0	0	0	0	1	1	1
FBgn0032295	CG12299	ChIP-seq	yes	3.25217	1	ImpL2	2	0			yes (5)	FC2408;FC37;FC2955;FC2585;FC2954;	CtBP complex | positive regulation of transcription, DNA-dependent | BHC110 complex | BHC110 | SIRT1-LSD1 |								0	0	0	0	0	2	0	0
FBgn0035137	CG1233	ChIP-seq	yes	16.9758	1	ImpL2	2	0													0	0	0	0	0	2	0	0
FBgn0033581	CG12391	ChIP-seq	yes	16.6559	2	ImpL2;Pvf1	6	0	yes (sd)	FBsf0000921471;											0	0	0	2	0	4	1	0
FBgn0040929	CG12659	ChIP-seq	yes	3.77898	2	ImpL2;Pvf1	2	0	yes (sd)		yes (1)	FC2535;	MLL1-WDR5 |	yes (2)	slp1, h		slp1, h				0	0	0	1	0	1	1	0
FBgn0033459	CG12744	ChIP-seq	yes	2.55903	1	ImpL2	3	0													0	0	0	0	0	3	0	0
FBgn0033569	CG12942	ChIP-seq	yes	2.61007	1	ImpL2	1	0													0	0	0	0	0	1	0	0
FBgn0032150	CG13123	ChIP-seq	yes	3.42231	1	ImpL2	1	0			yes (1)	FC1223;	R3/R4 cell fate commitment |	yes (1)			Jra, Rfx				0	0	0	0	0	1	0	0
FBgn0033627	CG13204	ChIP-seq	yes	1.55857	3	ImpL2;Pvf1;upd3	10	0	yes (both)	FBsf0000884519;FBsf0000933390;FBsf0000933391;											0	0	0	3	5	2	1	1
FBgn0031874	CG13775	ChIP-seq	yes	1.96717	1	ImpL2	1	0													0	0	0	0	0	1	0	0
FBgn0029895	CG14441	ChIP-seq	yes	4.22962	2	ImpL2;Pvf1	6	0	yes (sd)	FBsf0000921471;											0	0	0	3	0	3	3	0
FBgn0037275	CG14655	ChIP-seq	yes	1.97984	3	ImpL2;Pvf1;upd3	7	0						yes (3)	CG15514, Deaf1, CG17328, CG10209, lms, Odj	Deaf1	CG15514, Deaf1, CG17328, Clamp, CG10209, lms, Odj				0	0	0	2	3	2	0	0
FBgn0037317	CG14667	ChIP-seq	yes	10.4112	2	ImpL2;Pvf1	3	0													0	0	0	1	0	2	0	0
FBgn0037920	CG14710	ChIP-seq	yes	3.63422	3	ImpL2;Pvf1;upd3	10	0	yes (sd)	FBsf0000921471;											0	0	0	4	1	5	2	0
FBgn0035414	CG14965	ChIP-seq	yes	1.7626	1	ImpL2	1	0	yes (sd)					yes (1)			HLH4C, ssp				0	0	0	0	0	1	1	0
FBgn0035518	CG15011	ChIP-seq	yes	8.73319	2	ImpL2;Pvf1	6	0	yes (sd)		yes (1)	FC2919;	protein folding |	yes (2)	Rel, dsx		Rel, dsx				0	0	0	2	0	4	2	0
FBgn0034379	CG15073	ChIP-seq	yes	5.58912	1	ImpL2	1	0						yes (1)			CG18764				0	0	0	0	0	1	0	0
FBgn0031144	CG1529	ChIP-seq	yes	8.22498	2	ImpL2;Pvf1	3	0	yes (sd)												0	0	0	1	0	2	1	0
FBgn0039712	CG15514	ChIP-seq	yes	17.6591	2	ImpL2;Pvf1	3	0	yes (sd)					yes (2)	CG14655		CG14655				0	0	0	1	0	2	1	0
FBgn0030673	CG15601	ChIP-seq	yes	3.43756	1	ImpL2	3	0													0	0	0	0	0	3	0	0
FBgn0035405	CG15812	motif scan;ChIP-seq	yes	8.63802	2	ImpL2;upd3	2	4		FBsf0000586615;FBsf0000884519;											0	3	1	0	2	0	0	0
FBgn0033183	CG1620	ChIP-seq	yes	12.4544	1	ImpL2	1	0			yes (1)	FC2442;	regulation of RNA metabolic process |	yes (1)			Myc, foxo				0	0	0	0	0	1	0	0
FBgn0039602	CG1647	ChIP-seq	yes	2.88153	1	ImpL2	1	0													0	0	0	0	0	1	0	0
FBgn0033449	CG1663	ChIP-seq	yes	4.06822	3	ImpL2;Pvf1;upd3	10	0	yes (sd)	FBsf0000884519;FBsf0000933390;											0	0	0	5	3	2	2	0
FBgn0028931	CG16863	ChIP-seq	yes	1.34025	1	ImpL2	1	0						yes (1)			ci				0	0	0	0	0	1	0	0
FBgn0038741	CG17186	ChIP-seq	yes	3.44273	1	ImpL2	2	0	yes (sd)												0	0	0	0	0	2	3	0
FBgn0028895	CG17328	ChIP-seq	yes	3.20498	2	ImpL2;Pvf1	3	0	yes (both)					yes (2)	cg, CG14655, D		Poxn, cg, CG14655, D				0	0	0	1	0	2	1	1
FBgn0036396	CG17359	ChIP-seq	yes	4.07444	3	ImpL2;Pvf1;upd3	6	0	yes (sd)	FBsf0000586615;FBsf0000884519;FBsf0000933390;											0	0	0	3	1	2	2	0
FBgn0036395	CG17361	ChIP-seq	yes	3.10043	2	ImpL2;Pvf1	4	0	yes (yki)					yes (1)	Dif						0	0	0	1	0	3	0	1
FBgn0033934	CG17385	ChIP-seq	yes	28.3847	2	ImpL2;Pvf1	4	0			yes (1)	FC1980;	UTX-MLL2/3 complex |	yes (2)	CG2712		CG2712, Clamp				0	0	0	2	0	2	0	0
FBgn0032763	CG17568	ChIP-seq	yes	3.36864	1	Pvf1	1	0			yes (1)	FC1342;	putative complex without known function |	yes (1)	croc						0	0	0	1	0	0	0	0
FBgn0031597	CG17612	ChIP-seq	yes	3.16828	1	ImpL2	1	0						yes (1)			mam, p53, ttk, hb, mod(mdg4)				0	0	0	0	0	1	0	0
FBgn0038548	CG17806	ChIP-seq	yes	6.13062	3	ImpL2;Pvf1;upd3	8	0	yes (yki)												0	0	0	4	3	1	0	1
FBgn0039860	CG1792	ChIP-seq	yes	6.87799	1	ImpL2	2	0	yes (sd)					yes (1)			CG18764				0	0	0	0	0	2	1	0
FBgn0033491	CG18011	ChIP-seq	yes	2.35651	1	ImpL2	1	0													0	0	0	0	0	1	0	0
FBgn0037931	CG18476	ChIP-seq	yes	4.18795	1	ImpL2	1	0													0	0	0	0	0	1	0	0
FBgn0042205	CG18764	ChIP-seq	yes	2.16125	1	ImpL2	1	0						yes (1)			CG1792, CG15073				0	0	0	0	0	1	0	0
FBgn0030003	CG2116	ChIP-seq	yes	14.068	2	ImpL2;Pvf1	3	0	yes (sd)					yes (2)	esn		esn, CG32264				0	0	0	1	0	2	2	0
FBgn0030005	CG2120	ChIP-seq	yes	3.93435	3	ImpL2;Pvf1;upd3	5	0	yes (sd)	FBsf0000586615;FBsf0000884519;FBsf0000933390;				yes (3)	bowl, CG7101, Zif	Zif	bowl, CG7101, Zif				0	0	0	2	1	2	3	0
FBgn0030240	CG2202	ChIP-seq	yes	7.98747	1	ImpL2	2	0	yes (sd)					yes (1)			CG2712				0	0	0	0	0	2	3	0
FBgn0024975	CG2712	ChIP-seq	yes	2.18572	2	ImpL2;Pvf1	7	0						yes (2)	Odj, CG3847, CG17385		Odj, CG3847, CG2202, CG17385				0	0	0	3	0	4	0	0
FBgn0029672	CG2875	ChIP-seq	yes	8.92643	1	ImpL2	2	0	yes (sd)												0	0	0	0	0	2	1	0
FBgn0030206	CG2889	ChIP-seq	yes	5.96632	2	ImpL2;Pvf1	2	0	yes (sd)												0	0	0	1	0	1	1	0
FBgn0050020	CG30020	ChIP-seq	yes	7.28591	2	ImpL2;Pvf1	4	0						yes (2)	Dref		Dref, CG1024				0	0	0	2	0	2	0	0
FBgn0029928	CG3032	ChIP-seq	yes	1.11502	3	ImpL2;Pvf1;upd3	6	0	yes (sd)												0	0	0	3	2	1	1	0
FBgn0034946	CG3065	motif scan;ChIP-seq	yes	17.1943	3	ImpL2;Pvf1;upd3	1	20						yes (3)	Coop	Coop	Clamp, Coop				3	9	8	0	0	1	0	0
FBgn0051224	CG31224	ChIP-seq	yes	6.83698	1	ImpL2	2	0	yes (yki)					yes (1)			CG8301				0	0	0	0	0	2	0	1
FBgn0051365	CG31365	ChIP-seq	yes	7.60469	1	ImpL2	1	0	yes (sd)												0	0	0	0	0	1	2	0
FBgn0051441	CG31441	ChIP-seq	yes	4.49441	3	ImpL2;Pvf1;upd3	6	0		FBsf0000586615;FBsf0000884519;FBsf0000933390;				yes (3)	esg, CG3847	esg	oc, esg, CG3847				0	0	0	1	2	3	0	0
FBgn0034961	CG3163	ChIP-seq	yes	16.5994	1	ImpL2	2	0	yes (sd)												0	0	0	0	0	2	5	0
FBgn0052264	CG32264	ChIP-seq	yes	6.95599	1	ImpL2	1	0	yes (sd)					yes (1)			CG2116				0	0	0	0	0	1	1	0
FBgn0052767	CG32767	ChIP-seq	yes	1.7688	1	ImpL2	2	0	yes (both)					yes (1)			Lpt				0	0	0	0	0	2	1	3
FBgn0052772	CG32772	ChIP-seq	yes	5.74684	3	ImpL2;Pvf1;upd3	5	0	yes (both)	FBsf0000884519;FBsf0000933390;											0	0	0	2	1	2	3	1
FBgn0260741	CG3281	ChIP-seq	yes	4.05104	2	ImpL2;Pvf1	4	0	yes (sd)					yes (2)	esn, CG8159		esn, CG8159				0	0	0	1	0	3	1	0
FBgn0031573	CG3407	ChIP-seq	yes	3.37863	1	ImpL2	1	0													0	0	0	0	0	1	0	0
FBgn0085405	CG34376	ChIP-seq	yes	25.1082	3	ImpL2;Pvf1;upd3	6	0	yes (sd)	FBsf0000921471;	yes (2)	FC1370;FC1322;	MYC-DNMT3A-ZBTB17 complex | BCL6-ZBTB17 complex |	yes (3)	Dl, CG32121	Dl	Dl, retn, CG32121				0	0	0	1	1	4	1	0
FBgn0029824	CG3726	ChIP-seq	yes	7.4004	1	ImpL2	2	0	yes (both)		yes (2)	FC1370;FC1322;	MYC-DNMT3A-ZBTB17 complex | BCL6-ZBTB17 complex |								0	0	0	0	0	2	2	1
FBgn0029867	CG3847	ChIP-seq	yes	22.343	2	ImpL2;Pvf1	3	0	yes (sd)		yes (1)	FC37;	positive regulation of transcription, DNA-dependent |	yes (2)	CG2712, CG31441		CG33017, CG2712, Clamp, CG31441				0	0	0	1	0	2	1	0
FBgn0034114	CG4282	ChIP-seq	yes	5.57447	1	ImpL2	2	0			yes (5)	FC1322;FC500;FC2871;FC1128;FC2350;	BCL6-ZBTB17 complex | BCL6-HDAC4 complex | Mi-2/NuRD-MTA2 complex | Mi2/NuRD-BCL6-MTA3 complex | putative complex without known function |	yes (1)			REPTOR-BP				0	0	0	0	0	2	0	0
FBgn0264744	CG44002	ChIP-seq	yes	1.9832	3	ImpL2;Pvf1;upd3	4	0													0	0	0	1	2	1	0	0
FBgn0030432	CG4404	motif scan;ChIP-seq	yes	23.2404	3	ImpL2;Pvf1;upd3	3	1	yes (sd)												0	1	0	1	0	2	1	0
FBgn0038765	CG4424	ChIP-seq	yes	3.38002	1	ImpL2	3	0	yes (both)												0	0	0	0	0	3	2	1
FBgn0031894	CG4496	ChIP-seq	yes	2.2839	3	ImpL2;Pvf1;upd3	9	0	yes (both)					yes (2)	HLH3B, Odj		HLH3B, p53, Odj, Clamp				0	0	0	5	2	2	1	1
FBgn0039355	CG4730	ChIP-seq	yes	4.23802	2	ImpL2;Pvf1	2	0						yes (2)	CG6689, CG17801, CG7101		CG10654, CG6689, CG17801, CG7101				0	0	0	1	0	1	0	0
FBgn0037876	CG4820	ChIP-seq	yes	3.52888	2	ImpL2;Pvf1	3	0	yes (sd)					yes (2)	Dref		Dref				0	0	0	1	0	2	1	0
FBgn0038766	CG4854	motif scan;ChIP-seq	yes	2.96337	1	ImpL2	3	2	yes (both)					yes (1)			Odj, Dlip3, p53				0	0	2	0	0	3	1	1
FBgn0043457	CG5180	motif scan;ChIP-seq	yes	5.72581	2	ImpL2;upd3	4	3	yes (sd)	FBsf0000921471;											0	1	2	0	0	4	1	0
FBgn0032587	CG5953	motif scan;ChIP-seq	yes	13.3243	3	ImpL2;Pvf1;upd3	2	1	yes (both)					yes (2)	knrl, CG8478, sens		CG8478, sens				0	1	0	1	0	1	3	2
FBgn0036155	CG6163	ChIP-seq	yes	1.2986	2	ImpL2;Pvf1	6	0													0	0	0	4	0	2	0	0
FBgn0038316	CG6276	motif scan;ChIP-seq	yes	15.191	3	ImpL2;Pvf1;upd3	4	9	yes (yki)	FBsf0000884519;FBsf0000933390;FBsf0000933391;											6	3	0	1	2	1	0	1
FBgn0035902	CG6683	ChIP-seq	yes	5.01085	2	ImpL2;Pvf1	3	0	yes (sd)		yes (1)	FC606;	putative complex without known function |	yes (1)	CG10949						0	0	0	1	0	2	1	0
FBgn0037877	CG6689	ChIP-seq	yes	13.6469	2	ImpL2;Pvf1	4	0	yes (sd)					yes (2)	CG4730		CG4730				0	0	0	3	0	1	1	0
FBgn0037918	CG6791	ChIP-seq	yes	6.33845	2	ImpL2;Pvf1	4	0						yes (2)	ADD1		ADD1				0	0	0	1	0	3	0	0
FBgn0037923	CG6813	ChIP-seq	yes	1.20949	1	ImpL2	1	0													0	0	0	0	0	1	0	0
FBgn0030963	CG7101	ChIP-seq	yes	2.41226	2	ImpL2;Pvf1	6	0	yes (both)					yes (2)	CG2120, CG11695, CG10209, Odj, CG4730		H2.0, CG2120, CG11695, Clamp, CG10209, Odj, CG4730				0	0	0	4	0	2	1	1
FBgn0030990	CG7556	ChIP-seq	yes	27.9146	2	ImpL2;Pvf1	4	0	yes (sd)		yes (2)	FC723;FC1988;	Ribosome-associated complex (RAC) | regulation of translation |								0	0	0	1	0	3	2	0
FBgn0033616	CG7745	motif scan	yes	7.02339	2	Pvf1;upd3	0	3						yes (2)	CG4318	CG4318					1	2	0	0	0	0	0	0
FBgn0038244	CG7987	ChIP-seq	yes	17.5799	3	ImpL2;Pvf1;upd3	4	0	yes (both)												0	0	0	2	1	1	2	2
FBgn0033993	CG8089	ChIP-seq	yes	3.42924	1	ImpL2	2	0													0	0	0	0	0	2	0	0
FBgn0037619	CG8159	ChIP-seq	yes	4.3922	3	ImpL2;Pvf1;upd3	9	0	yes (yki)	FBsf0000921471;FBsf0000884519;FBsf0000933390;				yes (3)	Odj, CG3281, Zif	Zif	Odj, CG3281, Sry-beta, Zif				0	0	0	3	3	3	0	1
FBgn0035824	CG8281	motif scan;ChIP-seq	yes	13.1505	3	ImpL2;Pvf1;upd3	3	3	yes (sd)												1	1	1	1	0	2	1	0
FBgn0037722	CG8319	motif scan;ChIP-seq	yes	4.08607	2	ImpL2;Pvf1	3	1	yes (sd)												0	0	1	1	0	2	1	0
FBgn0034062	CG8388	ChIP-seq	yes	5.2289	2	ImpL2;Pvf1	4	0	yes (sd)		yes (4)	FC1322;FC500;FC2871;FC1128;	BCL6-ZBTB17 complex | BCL6-HDAC4 complex | Mi-2/NuRD-MTA2 complex | Mi2/NuRD-BCL6-MTA3 complex |								0	0	0	1	0	3	1	0
FBgn0037746	CG8478	ChIP-seq	yes	3.41795	2	ImpL2;Pvf1	5	0	yes (sd)					yes (2)	CG5953, sens		CG5953, en, sens				0	0	0	2	0	3	1	0
FBgn0036900	CG8765	motif scan;ChIP-seq	yes	8.30807	3	ImpL2;Pvf1;upd3	3	3													1	2	0	0	0	3	0	0
FBgn0030710	CG8924	ChIP-seq	yes	2.03864	2	ImpL2;Pvf1	7	0			yes (2)	FC1370;FC1322;	MYC-DNMT3A-ZBTB17 complex | BCL6-ZBTB17 complex |	yes (2)	Trl		Trl				0	0	0	4	0	3	0	0
FBgn0030680	CG8944	ChIP-seq	yes	4.22447	2	ImpL2;Pvf1	3	0						yes (2)	CG11294		CG11294				0	0	0	1	0	2	0	0
FBgn0030659	CG9215	ChIP-seq	yes	7.06557	2	ImpL2;Pvf1	5	0	yes (sd)												0	0	0	2	0	3	1	0
FBgn0030787	CG9609	ChIP-seq	yes	5.87758	2	ImpL2;Pvf1	2	0	yes (sd)		yes (1)	FC2029;	5S-DNA-TFIIIA-TFIIIC2-TFIIIB subcomplex |	yes (2)	toy		toy				0	0	0	1	0	1	1	0
FBgn0036661	CG9705	ChIP-seq	yes	61.0033	2	ImpL2;upd3	3	0	yes (sd)		yes (1)	FC1342;	putative complex without known function |								0	0	0	0	2	1	1	0
FBgn0037445	CG9727	ChIP-seq	yes	7.62152	1	ImpL2	3	0	yes (sd)					yes (1)			brk, bin, Six4, Oli				0	0	0	0	0	3	1	0
FBgn0262160	CG9932	ChIP-seq	yes	4.63989	1	ImpL2	2	0	yes (sd)		yes (1)	FC1226;	REST-CoREST-mSIN3A complex |								0	0	0	0	0	2	1	0
FBgn0035721	CG9948	ChIP-seq	yes	3.63692	3	ImpL2;Pvf1;upd3	4	0	yes (sd)					yes (1)	CG10949						0	0	0	1	2	1	1	0
FBgn0029504	CHES-1-like	ChIP-seq	yes	6.42171	1	ImpL2	1	0	yes (both)												0	0	0	0	0	1	1	2
FBgn0000307	chif	ChIP-seq	yes	5.62017	2	ImpL2;Pvf1	10	0	yes (sd)												0	0	0	3	0	7	1	0
FBgn0028387	chm	ChIP-seq	yes	3.78785	2	ImpL2;Pvf1	6	0	yes (sd)	FBsf0000921471;	yes (2)	FC2417;FC2595;	picNuA4 | NuA3 histone acetyltransferase complex |	yes (2)	Jra, kay		Jra, kay				0	0	0	2	0	4	1	0
FBgn0015371	chn	motif scan;ChIP-seq	yes	2.37496	1	ImpL2	1	1	yes (sd)					yes (1)			CoRest, Ada2b				0	0	1	0	0	1	1	0
FBgn0043001	Chrac-16	ChIP-seq	yes	5.2774	2	ImpL2;Pvf1	4	0													0	0	0	1	0	3	0	0
FBgn0262582	cic	motif scan;ChIP-seq	yes	5.42272	2	ImpL2;Pvf1	5	2	yes (both)					yes (1)			gro	Dl (pubmed)		Dl (pubmed)	1	0	1	3	0	2	3	1
FBgn0032979	Clamp	ChIP-seq	yes	20.7862	1	ImpL2	3	0	yes (sd)	FBsf0000921471;				yes (1)			Nf-YC, Deaf1, net, esg, CG3847, CG7101, CG4496, CG17385, CG3065, CG14655				0	0	0	0	0	3	1	0
FBgn0033185	cliff	ChIP-seq	yes	4.98669	2	ImpL2;Pvf1	7	0	yes (sd)					yes (2)	CG8478		az2, CG8478				0	0	0	4	0	3	1	0
FBgn0023076	Clk	motif scan;ChIP-seq	yes	6.83167	3	ImpL2;Pvf1;upd3	2	2						yes (3)	cyc	cyc	cyc				1	1	0	0	0	2	0	0
FBgn0262975	cnc	ChIP-seq	yes	29.3519	2	ImpL2;Pvf1	8	0	yes (both)	FBsf0000921471;	yes (1)	FC2790;	BP-SMAD complex |	yes (1)			maf-S			maf-S (pubmed)	0	0	0	1	0	7	2	1
FBgn0263240	Coop	ChIP-seq	yes	2.13037	3	ImpL2;Pvf1;upd3	7	0	yes (both)	FBsf0000921471;FBsf0000884519;FBsf0000933390;				yes (3)	pan, CG3065	pan, CG3065	pan, CG3065				0	0	0	2	1	4	2	2
FBgn0261573	CoRest	ChIP-seq	yes	10.6324	2	ImpL2;Pvf1	3	0			yes (12)	FC1226;FC2408;FC3054;FC2450;FC2955;FC2585;FC2954;FC1054;FC1527;FC1476;FC2703;FC2081;	REST-CoREST-mSIN3A complex | CtBP complex | transcriptional repressor complex | CtBP | BHC110 complex | BHC110 | SIRT1-LSD1 | Hdac1-Mecp2-Rcor1-Sin3a complex | HDAC2 | anti-BHC110 complex | CtBP core complex | LSD1 complex |	yes (1)			chn				0	0	0	1	0	2	0	0
FBgn0010313	corto	ChIP-seq	yes	2.59356	1	ImpL2	2	0	yes (sd)		yes (4)	FC2329;FC1642;FC2726;FC254;	SMAD6-HOXA9 complex | Hoxa9-PBX2-Meis1 complex | transcription initiation from RNA polymerase II promoter | ESC/E(Z) complex |	yes (1)			E(z), Trl, Dsp1			E(z) (pubmed)	0	0	0	0	0	2	3	0
FBgn0000370	crc	motif scan;ChIP-seq	yes	82.2562	2	ImpL2;Pvf1	1	3	yes (sd)					yes (2)	EcR, Irbp18		EcR, Irbp18	EcR (pubmed)		EcR (pubmed)	1	0	2	0	0	1	2	0
FBgn0004396	CrebA	motif scan;ChIP-seq	yes	9.40229	2	Pvf1;upd3	2	1	yes (both)												0	1	0	1	1	0	3	1
FBgn0265784	CrebB	ChIP-seq	yes	19.2553	2	ImpL2;Pvf1	2	0	yes (both)					yes (2)	Ada2b, Rel		Ada2b, Rel				0	0	0	1	0	1	1	2
FBgn0020309	crol	motif scan;ChIP-seq	yes	20.3271	3	ImpL2;Pvf1;upd3	5	8	yes (both)	FBsf0000921471;FBsf0000921473;				yes (2)	ovo		ovo				1	4	3	1	0	4	1	2
FBgn0001994	crp	motif scan;ChIP-seq	yes	16.1638	2	ImpL2;Pvf1	1	4													2	0	2	0	0	1	0	0
FBgn0035769	CTCF	ChIP-seq	yes	7.6425	2	ImpL2;Pvf1	5	0	yes (sd)		yes (1)	FC1388;	SMAD3-SMAD4-CTCF protein-DNA complex |	yes (2)	Myb, EcR, pzg, Ada2b, grau		Myb, EcR, pzg, Ada2b, grau				0	0	0	2	0	3	1	0
FBgn0266452	Ctps	ChIP-seq	yes	12.6107	3	ImpL2;Pvf1;upd3	4	0	yes (sd)												0	0	0	1	1	2	1	0
FBgn0259938	cwo	ChIP-seq	yes	19.5643	3	ImpL2;Pvf1;upd3	11	0	yes (sd)	FBsf0000884519;FBsf0000933392;											0	0	0	5	2	4	2	0
FBgn0023094	cyc	motif scan;ChIP-seq	yes	24.7726	3	ImpL2;Pvf1;upd3	7	1	yes (sd)					yes (3)	Clk	Clk	Clk				0	1	0	2	2	3	1	0
FBgn0000412	D1	ChIP-seq	yes	55.005	3	ImpL2;Pvf1;upd3	3	0	yes (both)					yes (3)	vnd	vnd	vnd				0	0	0	1	1	1	3	2
FBgn0022935	D19A	motif scan;ChIP-seq	yes	10.5429	3	ImpL2;Pvf1;upd3	6	6	yes (sd)					yes (3)	woc	woc	woc				2	2	2	3	0	3	1	0
FBgn0022699	D19B	motif scan;ChIP-seq	yes	9.00158	3	ImpL2;Pvf1;upd3	5	5	yes (sd)	FBsf0000586615;FBsf0000884519;FBsf0000933390;											2	1	2	2	1	2	1	0
FBgn0267821	da	motif scan;ChIP-seq	yes	19.0722	3	ImpL2;Pvf1;upd3	6	32	yes (sd)	FBsf0000921471;	yes (9)	FC2041;FC903;FC1935;FC2696;FC725;FC1916;FC194;FC665;FC2761;	transcription factor complex | PTF1 complex (Ptf1a, Tcf12, Rbpj) | Srf-myogenin-E12 complex | PTF1-bHLH complex | Gata1-Tal1-Tcf3-Lmo2 complex | Ldb1-Lmo2-Gata-1-Tal1-E47 complex | Myod1-Tcf3 complex | JUN-TCF4-CTNNB1 complex | Rb-tal-1-E2A-Lmo2-Ldb1 complex |	yes (3)	ac, sc, l(1)sc, ase, dimm, HLH54F, twi, ato, E(spl)mbeta-HLH, E(spl)m8-HLH, ey, Fer3	ac, sc, l(1)sc, ase, E(spl)m8-HLH	ac, sc, l(1)sc, ase, dimm, HLH54F, twi, emc, E(spl)mgamma-HLH, E(spl)mbeta-HLH, E(spl)m7-HLH, E(spl)m8-HLH, ey, Fer3	sc, l(1)sc, amos, ato (pubmed)	sc, l(1)sc (pubmed)	sc, l(1)sc, N, amos (pubmed)	15	5	12	2	0	4	1	0
FBgn0020493	Dad	ChIP-seq	yes	5.86796	2	ImpL2;Pvf1	4	0	yes (both)		yes (4)	FC2041;FC702;FC2055;FC2329;	transcription factor complex | TGF-Ncore | SMAD6-HOXC8 complex | SMAD6-HOXA9 complex |								0	0	0	1	0	3	1	1
FBgn0013799	Deaf1	ChIP-seq	yes	8.968	3	ImpL2;Pvf1;upd3	10	0	yes (sd)	FBsf0000921471;FBsf0000586615;FBsf0000884519;FBsf0000933390;FBsf0000933392;				yes (3)	Ada2b, NFAT, ttk, CG14655, Vsx2	CG14655, Vsx2	Ada2b, NFAT, Clamp, Poxn, ttk, CG14655				0	0	0	2	3	5	1	0
FBgn0026533	Dek	ChIP-seq	yes	34.7975	3	ImpL2;Pvf1;upd3	5	0	yes (yki)	FBsf0000586615;FBsf0000884519;FBsf0000933390;	yes (1)	FC2713;	regulation of chromatin assembly or disassembly |	yes (3)	Ssrp, EcR	EcR	Ssrp, EcR	pnr (pubmed)	pnr (pubmed)	pnr (pubmed)	0	0	0	2	1	2	0	1
FBgn0011274	Dif	ChIP-seq	yes	12.3777	2	Pvf1;upd3	3	0	yes (sd)	FBsf0000884519;FBsf0000933390;	yes (13)	FC761;FC314;FC56;FC528;FC2634;FC487;FC2290;FC2683;FC1069;FC2105;FC3019;FC2311;FC1096;	hs4 enhancer complex (faster migrating complex) | hs4 enhancer complex (slow migrating complex) | p50-p65 NF(kappa)B-SRC1 complex | I(kappa)B(alpha)-NF(kappa)Bp50-NF(kappa)Bp65 complex | ESR1-RELA-BCL3-NCOA3 complex | MURR1-NF(kappa)Bp65-IKBA complex | CHUK-NFKB2-REL-IKBKG-SPAG9-NFKB1-NFKBIE-COPB2-TNIP1-NFKBIA-RELA-TNIP2 complex | TNF-alpha/NF-kappa B signaling complex (SEC16A, CHUK, IKBKB, NFKB2…	yes (2)	Rel, CG17361, TfAP-2	Rel, pnt, TfAP-2		dl (pubmed)	dl (pubmed)		0	0	0	1	2	0	4	0
FBgn0260632	dl	motif scan;ChIP-seq	yes	17.3885	3	ImpL2;Pvf1;upd3	3	1	yes (sd)	FBsf0000884519;FBsf0000933390;	yes (14)	FC761;FC314;FC56;FC528;FC2634;FC2870;FC487;FC2290;FC2683;FC1069;FC2105;FC3019;FC2311;FC1096;	hs4 enhancer complex (faster migrating complex) | hs4 enhancer complex (slow migrating complex) | p50-p65 NF(kappa)B-SRC1 complex | I(kappa)B(alpha)-NF(kappa)Bp50-NF(kappa)Bp65 complex | ESR1-RELA-BCL3-NCOA3 complex | ABIN2-NFKB1-MAP3K8 complex | MURR1-NF(kappa)Bp65-IKBA complex | CHUK-NFKB2-REL-IKBKG-SPAG9-NFKB1-NFKBIE-COPB2-TNIP1-NFKBIA-RELA-TNIP2 complex | TNF-alpha/NF-kappa B signaling comple…	yes (3)	sc, twi, Rel, Dlip3, Dsp1	sc, Rel, Dlip3	sc, twi, Rel, gro, Dlip3, Dsp1	Dif (pubmed)	Dif (pubmed)		0	1	0	1	1	1	1	0
FBgn0040466	Dlip2	ChIP-seq	yes	18.0663	1	ImpL2	1	0	yes (sd)												0	0	0	0	0	1	1	0
FBgn0011763	Dp	ChIP-seq	yes	27.7831	3	ImpL2;Pvf1;upd3	8	0	yes (both)	FBsf0000921471;	yes (10)	FC2877;FC33;FC1380;FC1996;FC794;FC2116;FC1170;FC2274;FC390;FC1615;	SMAD3/4-E2F4/5-p107-DP1 complex | E2F-6 complex | E2F6.com-1 | SMAD3-E2F4/5-p107-DP1 complex | Rb-E2F complex | Trip(Br1)-Dp1-E2F1 complex | S-phase-specific E2F-p107 complex | GABP(gamma)1-E2F1-DP1 complex | E2F5-RB2-DP1 complex | Myb complex |	yes (3)	Myb, E2f2, Ada2b, E2f1, sd	sd	Myb, E2f2, Ada2b, E2f1, sd	E2f1 (pubmed)		E2f1 (pubmed)	0	0	0	4	1	3	3	1
FBgn0015664	Dref	motif scan;ChIP-seq	yes	18.1838	2	ImpL2;Pvf1	1	6	yes (sd)		yes (1)	FC2041;	transcription factor complex |	yes (2)	CG30020, BEAF-32, Sry-delta, CG4820, Dll		CG30020, BEAF-32, Sry-delta, CG4820				3	0	3	1	0	0	1	0
FBgn0024244	drm	ChIP-seq	yes	18.0797	1	Pvf1	2	0	yes (both)												0	0	0	2	0	0	1	1
FBgn0278608	Dsp1	ChIP-seq	yes	7.68151	2	ImpL2;Pvf1	6	0	yes (both)	FBsf0000921471;	yes (2)	FC26;FC2099;	SPN | Imd pathway |	yes (2)	dl, Jra, Dll, otp, D, CG4318		dl, Jra, Stat92E, corto, otp, D, CG4318	Scr (pubmed)		Scr (pubmed)	0	0	0	3	0	3	1	1
FBgn0000504	dsx	ChIP-seq	yes	1.59837	3	ImpL2;Pvf1;upd3	8	0		FBsf0000884519;FBsf0000933390;				yes (2)	CG15011, ey		p53, CG15011, ey, Abd-B				0	0	0	2	4	2	0	0
FBgn0020307	dve	ChIP-seq	yes	12.3446	2	ImpL2;Pvf1	2	0	yes (both)	FBsf0000921471;				yes (2)	Ada2b		Ada2b				0	0	0	1	0	1	2	2
FBgn0036152	Dyro	ChIP-seq	yes	6.778	1	ImpL2	2	0	yes (both)												0	0	0	0	0	2	1	1
FBgn0039411	dysf	motif scan;ChIP-seq	yes	14.6268	2	ImpL2;Pvf1	4	1	yes (sd)					yes (2)	tgo		tgo				0	0	1	2	0	2	2	0
FBgn0000541	E(bx)	ChIP-seq	yes	7.91829	2	ImpL2;Pvf1	4	0	yes (sd)		yes (3)	FC2726;FC2933;FC1867;	transcription initiation from RNA polymerase II promoter | NURF complex | ADA |	yes (2)	ken, Trl, pzg, MBD-R2		ken, su(Hw), Trl, pzg, MBD-R2, Su(var)2-HP2				0	0	0	2	0	2	1	0
FBgn0002609	E(spl)m3-HLH	motif scan;ChIP-seq	yes	39.7496	1	ImpL2	2	1	yes (sd)					yes (1)			ac, sc, h, gro				0	0	1	0	0	2	3	0
FBgn0002733	E(spl)mbeta-HLH	ChIP-seq	yes	24.5193	2	ImpL2;Pvf1	7	0	yes (sd)					yes (2)	sc, da, tap, eg		sc, da, tap, eg, gro	sc (pubmed)		N, sc (pubmed)	0	0	0	3	0	4	2	0
FBgn0260243	E(var)3-9	ChIP-seq	yes	8.22859	1	ImpL2	1	0													0	0	0	0	0	1	0	0
FBgn0000629	E(z)	ChIP-seq	yes	12.5411	3	ImpL2;Pvf1;upd3	5	0	yes (sd)		yes (3)	FC2561;FC2321;FC254;	EED-EZH-YY1 polycomb complex | EED-EZH2 complex | ESC/E(Z) complex |	yes (3)	jing, Jarid2, pho, Trl	jing, Jarid2, pho, Trl	jing, Jarid2, corto, pho, Trl	Trl (pubmed)	z, Trl (pubmed)	z, ash1, corto, Trl (pubmed)	0	0	0	2	2	1	1	0
FBgn0011766	E2f1	ChIP-seq	yes	17.0123	2	ImpL2;Pvf1	3	0	yes (sd)		yes (9)	FC33;FC1380;FC794;FC2535;FC2116;FC443;FC1170;FC2274;FC2782;	E2F-6 complex | E2F6.com-1 | Rb-E2F complex | MLL1-WDR5 | Trip(Br1)-Dp1-E2F1 complex | SP1-E2F3 complex | S-phase-specific E2F-p107 complex | GABP(gamma)1-E2F1-DP1 complex | CEBPE-E2F1-RB1 complex |	yes (2)	Dp, Trl, sd		Dp, Trl, sd	Myb, E2f2, Dp, pho (pubmed)		Myb, E2f2, Dp, pho (pubmed)	0	0	0	1	0	2	4	0
FBgn0024371	E2f2	ChIP-seq	yes	10.003	2	ImpL2;Pvf1	3	0			yes (8)	FC2877;FC1996;FC794;FC1170;FC390;FC1615;FC154;FC695;	SMAD3/4-E2F4/5-p107-DP1 complex | SMAD3-E2F4/5-p107-DP1 complex | Rb-E2F complex | S-phase-specific E2F-p107 complex | E2F5-RB2-DP1 complex | Myb complex | pRb2/p130-multimolecular complex (RB2, E2F4, HDAC1, SUV39H1, P300) | pRb2/p130-multimolecular complex (DNMT1, E2F5, SuV39H1, HDAC1, RBL2) |	yes (2)	Myb, EcR, Dp, PHDP, ara, Ada2b, C15		Myb, EcR, Dp, PHDP, ara, bcd, Ada2b, C15	E2f1 (pubmed)		E2f1 (pubmed)	0	0	0	2	0	1	0	0
FBgn0000546	EcR	ChIP-seq	yes	1.53914	3	ImpL2;Pvf1;upd3	10	0	yes (sd)	FBsf0000921471;FBsf0000921473;	yes (1)	FC1909;	ecdysone receptor holocomplex |	yes (3)	usp, Met, E2f2, cg, yki, CTCF, crc, fru, Dek	usp, Met, cg, Lpt, fru, Dek	usp, Met, E2f2, cg, Lpt, CTCF, crc, fru, Dek	Hr39, Sin3A, crc (pubmed)	Hr39 (pubmed)	Hr39, crc (pubmed)	0	0	0	3	2	5	1	0
FBgn0000567	Eip74EF	motif scan;ChIP-seq	yes	4.50664	2	ImpL2;upd3	4	1	yes (sd)	FBsf0000921471;											0	0	1	0	1	3	2	0
FBgn0000568	Eip75B	motif scan;ChIP-seq	yes	4.76195	3	ImpL2;Pvf1;upd3	7	2	yes (both)					yes (3)	Hr51	Hr51	Hr51, oc	Kr (pubmed)	Kr (pubmed)	Kr (pubmed)	0	2	0	4	2	1	1	2
FBgn0004865	Eip78C	motif scan;ChIP-seq	yes	3.63307	3	ImpL2;Pvf1;upd3	5	2	yes (sd)					yes (2)	CG10209		CG10209				0	1	1	2	2	1	1	0
FBgn0264490	Eip93F	motif scan;ChIP-seq	yes	4.98173	2	ImpL2;Pvf1	2	2			yes (2)	FC2408;FC2450;	CtBP complex | CtBP |								2	0	0	0	0	2	0	0
FBgn0004858	elB	ChIP-seq	yes	12.6315	2	Pvf1;upd3	4	0	yes (both)					yes (2)	noc, ci, HHEX	noc		noc (pubmed)	noc (pubmed)		0	0	0	3	1	0	1	1
FBgn0000575	emc	ChIP-seq	yes	36.7095	1	ImpL2	2	0	yes (both)					yes (1)			ac, sc, l(1)sc, HLH4C, da			ac, sc, N, amos, Kr, Dl, H, net, L (pubmed)	0	0	0	0	0	2	1	1
FBgn0035849	ERR	ChIP-seq	yes	5.57056	1	ImpL2	2	0	yes (both)		yes (4)	FC2634;FC48;FC85;FC2313;	ESR1-RELA-BCL3-NCOA3 complex | ER-alpha-c-Jun complex | Er-alpha-p53-hdm2 complex | ER-alpha-GRIP1-c-Jun complex |	yes (1)			Ada2b, p53				0	0	0	0	0	2	1	1
FBgn0005660	Ets21C	motif scan;ChIP-seq	yes	4.92703	3	ImpL2;Pvf1;upd3	3	3	yes (sd)												0	2	1	1	0	2	1	0
FBgn0039225	Ets96B	motif scan;ChIP-seq	yes	1.17679	3	ImpL2;Pvf1;upd3	6	3	yes (sd)	FBsf0000884519;FBsf0000933390;	yes (2)	FC535;FC1654;	ELK1-SRF-ELK3 complex | ELK1-SRF-ELK4 complex |								0	2	1	2	3	1	1	0
FBgn0004510	Ets97D	motif scan;ChIP-seq	yes	7.9953	2	ImpL2;Pvf1	2	2	yes (sd)					yes (2)	Ada2b, Myc		Ada2b, Myc				0	0	2	1	0	1	1	0
FBgn0005659	Ets98B	motif scan;ChIP-seq	yes	1.03641	2	ImpL2;Pvf1	6	1	yes (sd)		yes (2)	FC1651;FC384;	PU.1-TBP complex | PU.1-Sin3A-Hdac-MeCP2 complex |								0	0	1	4	0	2	3	0
FBgn0005427	ewg	ChIP-seq	yes	5.1417	2	ImpL2;Pvf1	2	0	yes (sd)					yes (2)	croc		croc				0	0	0	1	0	1	2	0
FBgn0041156	exex	ChIP-seq	yes	77.1646	2	ImpL2;upd3	7	0	yes (both)	FBsf0000586615;FBsf0000884519;FBsf0000933390;FBsf0000933391;FBsf0000933392;											0	0	0	0	3	4	1	1
FBgn0000659	fkh	motif scan;ChIP-seq	yes	46.9409	3	ImpL2;Pvf1;upd3	4	9	yes (sd)					yes (2)	Ada2b		Ada2b				2	5	2	3	0	1	2	0
FBgn0036134	FoxK	ChIP-seq	yes	15.2072	1	Pvf1	1	0	yes (both)					yes (1)	Ada2b, brwl						0	0	0	1	0	0	2	3
FBgn0038197	foxo	ChIP-seq	yes	31.8071	3	ImpL2;Pvf1;upd3	7	0	yes (both)	FBsf0000586615;FBsf0000884519;FBsf0000933390;	yes (4)	FC499;FC1465;FC303;FC1274;	SMAD3-SMAD4-FOXO3-FOXG1 complex | Foxo4-Srf-Myocd complex | SMAD3-SMAD4-FOXO1 complex | FOXO3-TP53 complex, oxidative stress stimulated |	yes (3)	usp, pzg, pan, ey, Kr-h1	usp, pan, Kr-h1	usp, CG1620, HmgD, pzg, pan, ey, Kr-h1	Fer2 (pubmed)		Fer2 (pubmed)	0	0	0	2	4	1	2	1
FBgn0001078	ftz-f1	ChIP-seq	yes	4.08417	2	ImpL2;Pvf1	5	0	yes (sd)	FBsf0000921471;	yes (1)	FC1445;	SHP-NR5A2 complex |	yes (2)	Met, D, hkb, Ada2b, ci		Met, gce, D, hkb, Ada2b, ci	Hr39 (pubmed)		Hr39 (pubmed)	0	0	0	2	0	3	1	0
FBgn0032223	GATAd	motif scan	yes	7.90662	3	ImpL2;Pvf1;upd3	0	10	yes (sd)		yes (1)	FC1161;	Ternary complex (GATA4, SRF, MYOCD) |	yes (2)	mam, Ada2b		mam, Ada2b				3	2	5	0	0	0	1	0
FBgn0038391	GATAe	ChIP-seq	yes	41.6128	1	ImpL2	2	0	yes (sd)		yes (1)	FC1161;	Ternary complex (GATA4, SRF, MYOCD) |	yes (1)			Ada2b				0	0	0	0	0	2	2	0
FBgn0261703	gce	motif scan;ChIP-seq	yes	7.27217	2	ImpL2;upd3	2	3	yes (sd)					yes (2)		Met	gcm2, ftz-f1, Met		Met (pubmed)	Met (pubmed)	0	3	0	0	0	2	1	0
FBgn0250732	gfzf	ChIP-seq	yes	11.1626	2	ImpL2;Pvf1	3	0	yes (sd)					yes (2)	her		her				0	0	0	1	0	2	1	0
FBgn0001133	grau	ChIP-seq	yes	15.2451	2	ImpL2;Pvf1	4	0			yes (1)	FC1980;	UTX-MLL2/3 complex |	yes (2)	CTCF		CTCF, p53, ZIPIC				0	0	0	2	0	2	0	0
FBgn0001139	gro	ChIP-seq	yes	16.7515	1	ImpL2	3	0	yes (both)		yes (7)	FC702;FC1558;FC1273;FC1891;FC2344;FC763;FC1788;	TGF-Ncore | Pax3-Lef1-Tle4 complex | OCT1-OBF1-DNA-TLE1 complex | NK-3-Groucho-HIPK2-SIN3A-RbpA48-HDAC1 complex | Lef1-Tle1 complex | NK-3-Groucho complex | Lef1-Tle1-Ctnnb1 complex |	yes (1)			Myc, brk, run, slp1, dl, Sidpn, so, dpn, eve, en, h, kni, hkb, E(spl)mdelta-HLH, E(spl)mgamma-HLH, E(spl)mbeta-HLH, E(spl)m3-HLH, E(spl)m7-HLH, E(spl)m8-HLH, pan, ey, Optix, HGTX, cic, ind, sc, vnd, shn			N, run, Su(H), h, Dl, H, E(spl)m8-HLH, pan (pubmed)	0	0	0	0	0	3	1	2
FBgn0010825	Gug	ChIP-seq	yes	8.1319	2	ImpL2;Pvf1	8	0	yes (sd)					yes (2)	svp, ci, Trl		svp, tll, ci, Trl				0	0	0	4	0	4	1	0
FBgn0001168	h	motif scan;ChIP-seq	yes	90.0855	2	ImpL2;upd3	2	2	yes (sd)	FBsf0000921471;FBsf0000921473;				yes (2)		E(spl)m8-HLH	dpn, E(spl)m3-HLH, E(spl)m8-HLH, gro, CG12659		ac, sc, l(1)sc (pubmed)	ac, sc, l(1)sc, gro (pubmed)	0	2	0	0	0	2	1	0
FBgn0001169	H	ChIP-seq	yes	2.73279	3	ImpL2;Pvf1;upd3	19	0		FBsf0000921471;FBsf0000586615;FBsf0000884519;FBsf0000933390;FBsf0000933391;FBsf0000933392;				yes (3)	run, Su(H)	run, Su(H)	run, Su(H), gro	insv, Su(H), mam, MESR4, nmo, klu, pzg, Dl, E(spl)m8-HLH (pubmed)	aop, insv, Su(H), klu, Dl, E(spl)m8-HLH (pubmed)	N, aop, insv, Su(H), mam, MESR4, emc, nmo, klu, eyg, pzg, Dl, E(spl)m8-HLH, gro (pubmed)	0	0	0	7	7	5	0	0
FBgn0001170	H2.0	ChIP-seq	yes	2.24879	1	ImpL2	2	0	yes (sd)					yes (1)			svp, CG7101, vvl				0	0	0	0	0	2	1	0
FBgn0045852	ham	ChIP-seq	yes	1.27477	1	ImpL2	2	0	yes (both)											N (pubmed)	0	0	0	0	0	2	2	1
FBgn0032209	Hand	motif scan;ChIP-seq	yes	11.3821	2	ImpL2;upd3	1	2	yes (sd)												0	2	0	0	0	1	2	0
FBgn0001185	her	ChIP-seq	yes	8.62469	2	ImpL2;Pvf1	3	0	yes (sd)		yes (1)	FC1226;	REST-CoREST-mSIN3A complex |	yes (2)	gfzf, fuss		gfzf, fuss				0	0	0	1	0	2	2	0
FBgn0025635	Hinfp	ChIP-seq	yes	4.24302	2	ImpL2;Pvf1	6	0	yes (sd)	FBsf0000921471;				yes (2)	lms		lms				0	0	0	3	0	3	1	0
FBgn0022740	HLH54F	motif scan;ChIP-seq	yes	1.42371	2	ImpL2;Pvf1	3	8	yes (sd)					yes (2)	da, Hr39		da, Hr39				5	0	3	0	0	3	2	0
FBgn0004362	HmgD	ChIP-seq	yes	57.713	1	ImpL2	1	0	yes (sd)		yes (8)	FC26;FC398;FC1601;FC1453;FC1538;FC1137;FC3;FC736;	SPN | FACT complex | FACT complex | FACT-Nek9 | FACT complex, UV-activated | MMS22L-TONSL | Toposome | MMS22L-NFKBIL2 |	yes (1)			foxo				0	0	0	0	0	1	2	0
FBgn0010228	HmgZ	ChIP-seq	yes	109.455	2	ImpL2;Pvf1	3	0	yes (sd)		yes (8)	FC26;FC398;FC1601;FC1453;FC1538;FC1137;FC3;FC736;	SPN | FACT complex | FACT complex | FACT-Nek9 | FACT complex, UV-activated | MMS22L-TONSL | Toposome | MMS22L-NFKBIL2 |								0	0	0	1	0	2	3	0
FBgn0001206	Hmr	ChIP-seq	yes	2.07551	1	ImpL2	1	0						yes (1)			Lhr				0	0	0	0	0	1	0	0
FBgn0004914	Hnf4	motif scan;ChIP-seq	yes	18.4995	2	ImpL2;Pvf1	2	2	yes (sd)												1	0	1	0	0	2	3	0
FBgn0034599	hng1	ChIP-seq	yes	7.91681	2	ImpL2;Pvf1	4	0										jing, hth (pubmed)		CG11723, jing, hth (pubmed)	0	0	0	1	0	3	0	0
FBgn0037634	hng2	ChIP-seq	yes	4.87983	1	ImpL2	1	0	yes (sd)												0	0	0	0	0	1	4	0
FBgn0035160	hng3	motif scan;ChIP-seq	yes	3.46073	1	ImpL2	1	3	yes (sd)												0	0	3	0	0	1	1	0
FBgn0261239	Hr39	ChIP-seq	yes	3.06902	3	ImpL2;Pvf1;upd3	4	0	yes (sd)					yes (3)	brk, HLH54F	brk	brk, HLH54F	EcR, ftz-f1 (pubmed)	EcR (pubmed)	EcR, ftz-f1 (pubmed)	0	0	0	1	1	2	1	0
FBgn0015239	Hr78	motif scan;ChIP-seq	yes	17.4401	3	ImpL2;Pvf1;upd3	6	2	yes (both)	FBsf0000921471;FBsf0000921473;				yes (2)	Ada2b		Ada2b, wdn				0	0	2	1	1	4	1	1
FBgn0015240	Hr96	ChIP-seq	yes	29.9957	1	ImpL2	2	0	yes (sd)		yes (1)	FC2047;	SMAD3-VDR complex |								0	0	0	0	0	2	1	0
FBgn0001222	Hsf	ChIP-seq	yes	20.564	1	ImpL2	2	0						yes (1)			Ada2b, p53				0	0	0	0	0	2	0	0
FBgn0085451	htk	ChIP-seq	yes	13.8932	2	ImpL2;Pvf1	6	0	yes (sd)		yes (8)	FC351;FC1335;FC2376;FC633;FC1378;FC1956;FC140;FC2315;	SIN3-HDAC-SAP30-ARID4 complex | mSin3A | SAP complex (Sin3-associated protein complex) | Sin3-CII | SAP complex (Sin3-associated protein complex) | SIN3-ING1b complex I | SIN3-SAP25 complex | ING2-TAP |	yes (2)	Sin3A, Rel		N, Rel				0	0	0	4	0	2	1	0
FBgn0038768	idc	ChIP-seq	yes	10.3759	2	ImpL2;Pvf1	2	0	yes (both)					yes (2)	CG2712, CG4730		CG2712, CG4730				0	0	0	1	0	1	2	1
FBgn0030012	Imzf	ChIP-seq	yes	3.33991	3	ImpL2;Pvf1;upd3	8	0			yes (1)	FC2158;	CNTF-CNTFR-gp130-LIFR complex |								0	0	0	3	1	4	0	0
FBgn0035213	indra	ChIP-seq	yes	9.9264	2	ImpL2;Pvf1	5	0		FBsf0000921471;FBsf0000921473;				yes (2)	Trl		Trl				0	0	0	1	0	4	0	0
FBgn0036126	Irbp18	motif scan;ChIP-seq	yes	40.6571	2	ImpL2;Pvf1	5	4	yes (sd)	FBsf0000921471;				yes (2)	Xrp1, crc		Xrp1, crc				2	0	2	1	0	4	1	0
FBgn0036004	Jarid2	ChIP-seq	yes	7.39293	3	ImpL2;Pvf1;upd3	4	0			yes (1)	FC2331;	putative complex without known function |	yes (3)	E(z), jing	E(z), jing	E(z), jing				0	0	0	2	1	1	0	0
FBgn0039350	jigr1	motif scan;ChIP-seq	yes	3.00639	3	ImpL2;Pvf1;upd3	3	6	yes (sd)												4	2	0	1	0	2	1	0
FBgn0027339	jim	motif scan	yes	4.65966	3	ImpL2;Pvf1;upd3	0	85	yes (both)												39	39	7	0	0	0	4	1
FBgn0086655	jing	ChIP-seq	yes	2.31321	3	ImpL2;Pvf1;upd3	4	0	yes (both)		yes (1)	FC2321;	EED-EZH2 complex |	yes (3)	E(z), ci, Jarid2	E(z), Jarid2	E(z), ci, Jarid2	hng1 (pubmed)	Dfd (pubmed)	hng1 (pubmed)	0	0	0	1	1	2	1	1
FBgn0001291	Jra	motif scan;ChIP-seq	yes	98.2314	2	ImpL2;Pvf1	3	3	yes (both)	FBsf0000921471;	yes (11)	FC2041;FC1887;FC1223;FC1432;FC1550;FC160;FC564;FC48;FC2099;FC2313;FC665;	transcription factor complex | SMAD3-SMAD4-cJun-cFos complex | R3/R4 cell fate commitment | NFAT-JUN-FOS DNA-protein complex | ERG-JUN-FOS DNA-protein complex | SMAD3-SMAD4-cJUN complex | ETS2-FOS-JUN complex | ER-alpha-c-Jun complex | Imd pathway | ER-alpha-GRIP1-c-Jun complex | JUN-TCF4-CTNNB1 complex |	yes (2)	Ada2b, chm, Dsp1, kay		CG13123, NC2beta, Ada2b, Stat92E, Atf3, chm, Dsp1, kay	kay (pubmed)		peb, pnt, Atf3, kay (pubmed)	1	0	2	0	0	3	1	1
FBgn0015396	jumu	ChIP-seq	yes	3.64071	2	ImpL2;Pvf1	2	0													0	0	0	1	0	1	0	0
FBgn0035144	Kah	motif scan;ChIP-seq	yes	2.51552	2	ImpL2;Pvf1	2	4	yes (sd)					yes (2)	Aef1		pnt, Aef1				4	0	0	1	0	1	2	0
FBgn0001297	kay	motif scan;ChIP-seq	yes	81.4214	3	ImpL2;Pvf1;upd3	11	3	yes (sd)	FBsf0000921471;	yes (7)	FC2041;FC1887;FC1223;FC1432;FC1550;FC564;FC2099;	transcription factor complex | SMAD3-SMAD4-cJun-cFos complex | R3/R4 cell fate commitment | NFAT-JUN-FOS DNA-protein complex | ERG-JUN-FOS DNA-protein complex | ETS2-FOS-JUN complex | Imd pathway |	yes (3)	vri, Jra, Ada2b, chm	vri	vri, Jra, Ada2b, chm	Jra (pubmed)		Jra (pubmed)	1	0	2	3	1	7	3	0
FBgn0011236	ken	motif scan;ChIP-seq	yes	7.12427	3	ImpL2;Pvf1;upd3	5	7	yes (sd)		yes (6)	FC1322;FC500;FC2871;FC1128;FC1730;FC889;	BCL6-ZBTB17 complex | BCL6-HDAC4 complex | Mi-2/NuRD-MTA2 complex | Mi2/NuRD-BCL6-MTA3 complex | JAK/STAT pathway | salivary gland morphogenesis |	yes (3)	pzg, Ada2b, E(bx), Trl	Trl	pzg, Ada2b, E(bx), Trl				0	5	2	2	0	3	4	0
FBgn0014931	kipf	ChIP-seq	yes	1.9654	3	ImpL2;Pvf1;upd3	9	0		FBsf0000586615;FBsf0000884519;FBsf0000933390;											0	0	0	3	2	4	0	0
FBgn0001320	kni	motif scan;ChIP-seq	yes	1.07723	2	ImpL2;Pvf1	11	2	yes (both)	FBsf0000921471;FBsf0000921473;				yes (2)	Scr, ci		Hr83, Scr, abd-A, gro, ci, Abd-B	knrl (pubmed)			2	0	0	5	0	6	1	1
FBgn0266450	Kr-h1	ChIP-seq	yes	1.79806	3	ImpL2;Pvf1;upd3	6	0	yes (both)	FBsf0000921471;FBsf0000921473;				yes (3)	foxo	foxo	foxo				0	0	0	2	1	3	3	1
FBgn0265276	l(3)neo38	motif scan;ChIP-seq	yes	7.97462	3	ImpL2;Pvf1;upd3	4	8	yes (both)	FBsf0000921471;				yes (1)			caup				1	1	6	0	0	4	1	2
FBgn0002522	lab	ChIP-seq	yes	2.47411	3	ImpL2;Pvf1;upd3	4	0						yes (2)	hth		hth	Scr (pubmed)	abd-A (pubmed)	Scr, Antp, abd-A, Abd-B (pubmed)	0	0	0	2	1	1	0	0
FBgn0034217	Lhr	ChIP-seq	yes	1.29975	2	ImpL2;Pvf1	2	0	yes (sd)					yes (1)			Hmr, Nf-YA				0	0	0	1	0	1	1	0
FBgn0041111	lilli	ChIP-seq	yes	5.89281	2	ImpL2;Pvf1	4	0	yes (both)					yes (2)	Su(H)		N, Su(H)			aop (pubmed)	0	0	0	2	0	2	2	3
FBgn0002023	Lim3	ChIP-seq	yes	3.07258	2	ImpL2;Pvf1	2	0	yes (sd)					yes (2)	sage		tup, sage			tup (pubmed)	0	0	0	1	0	1	1	0
FBgn0283521	lola	motif scan;ChIP-seq	yes	5.9749	3	ImpL2;Pvf1;upd3	16	14	yes (both)	FBsf0000884519;FBsf0000933390;				yes (3)	Trl, CG32121, CG11294	sima, Trl	Trl, CG32121, CG11294			N (pubmed)	5	5	4	5	4	7	2	2
FBgn0263667	Lpt	ChIP-seq	yes	5.22965	2	ImpL2;upd3	2	0			yes (1)	FC1980;	UTX-MLL2/3 complex |	yes (2)		usp, EcR	usp, EcR, CG32767				0	0	0	0	1	1	0	0
FBgn0040765	luna	motif scan;ChIP-seq	yes	2.29726	1	ImpL2	1	2													0	0	2	0	0	1	0	0
FBgn0037621	M1BP	ChIP-seq	yes	21.1034	1	Pvf1	2	0	yes (both)		yes (1)	FC705;	putative complex without known function |	yes (1)	Ada2b						0	0	0	2	0	0	1	2
FBgn0011648	Mad	ChIP-seq	yes	43.2186	1	ImpL2	2	0	yes (sd)	FBsf0000921471;FBsf0000921473;	yes (10)	FC2041;FC2513;FC2362;FC943;FC2790;FC2706;FC207;FC235;FC104;FC2043;	transcription factor complex | Nkx3.2-SMAD1-SMAD4-HDAC-Sin3A complex | Nkx3.2-SMAD1-SMAD4 complex | Nkx3.2-SMAD1-SMAD4-HDAC1 complex | BP-SMAD complex | Nkx3.2-SMAD1 complex | Ecsit complex (Smad1-Smad4-Ecsit2) | p300-SMAD1-STAT3 complex | Smad1-Notch1-p300-Pcaf complex | TGF-Core |	yes (1)			bowl, shn, bin, zen, bcd, Antp, abd-A, Med, pan, rib, Abd-B, nmo, pnr			brk, Med, Snoo (pubmed)	0	0	0	0	0	2	1	0
FBgn0034534	maf-S	ChIP-seq	yes	93.7536	1	ImpL2	2	0	yes (sd)					yes (1)			cnc			cnc (pubmed)	0	0	0	0	0	2	1	0
FBgn0002643	mam	ChIP-seq	yes	3.42852	2	ImpL2;Pvf1	4	0	yes (both)					yes (2)	GATAd, Su(H), Scr, pum		N, CG17612, GATAd, Su(H), Scr, Antp, abd-A, Abd-B, pum	Su(H), Dl, H (pubmed)		N, Su(H), Dl, H (pubmed)	0	0	0	2	0	2	2	1
FBgn0017578	Max	motif scan;ChIP-seq	yes	15.5808	3	ImpL2;Pvf1;upd3	3	2			yes (9)	FC33;FC826;FC1380;FC2535;FC2127;FC2637;FC773;FC1002;FC1266;	E2F-6 complex | Mad-Max-mSin3a complex | E2F6.com-1 | MLL1-WDR5 | MAD-MAX complex | Rtg1p/Rtg3p complex | MYC-MAX complex | MYC-MAX-BLOC1S1 complex | putative complex without known function |	yes (3)	Myc, Mnt, Ada2b	Myc, Mnt	Myc, Mnt, Ada2b	Myc (pubmed)	Myc (pubmed)	Myc (pubmed)	1	1	0	1	0	2	0	0
FBgn0038016	MBD-R2	ChIP-seq	yes	16.5256	2	ImpL2;Pvf1	3	0	yes (sd)		yes (3)	FC2535;FC2063;FC1777;	MLL1-WDR5 | MeCP2-SIN3A-HDAC complex | SWI/SNF chromatin-remodeling complex |	yes (2)	pzg, E(bx)		NC2beta, pzg, E(bx)				0	0	0	1	0	2	1	0
FBgn0011656	Mef2	ChIP-seq	yes	5.87274	3	ImpL2;Pvf1;upd3	3	0	yes (both)					yes (3)	sd, twi, Scr, Ada2b	sd, abd-A	sd, Tbp, twi, Scr, Antp, Ada2b, abd-A, Abd-B				0	0	0	1	1	1	1	1
FBgn0025874	Meics	ChIP-seq	yes	7.30459	2	ImpL2;Pvf1	3	0	yes (yki)		yes (2)	FC1370;FC1322;	MYC-DNMT3A-ZBTB17 complex | BCL6-ZBTB17 complex |								0	0	0	1	0	2	0	1
FBgn0037207	Mes2	motif scan;ChIP-seq	yes	11.7144	3	ImpL2;Pvf1;upd3	3	3	yes (both)	FBsf0000921471;	yes (1)	FC1882;	homeostatic process |	yes (2)		CG12768	CG12768				1	1	1	2	0	1	2	1
FBgn0034240	MESR4	ChIP-seq	yes	6.12733	2	ImpL2;Pvf1	5	0	yes (both)	FBsf0000921471;	yes (2)	FC2417;FC2595;	picNuA4 | NuA3 histone acetyltransferase complex |					H (pubmed)		H (pubmed)	0	0	0	2	0	3	4	1
FBgn0002723	Met	motif scan;ChIP-seq	yes	4.11408	3	ImpL2;Pvf1;upd3	7	1	yes (sd)	FBsf0000586615;FBsf0000884519;FBsf0000933390;				yes (3)	usp, EcR, ftz-f1	usp, EcR, gce	usp, EcR, ftz-f1, gce	br (pubmed)	gce (pubmed)	gce, br (pubmed)	1	0	0	1	4	2	1	0
FBgn0014343	mirr	ChIP-seq	yes	1.91946	3	ImpL2;Pvf1;upd3	3	0	yes (both)	FBsf0000586615;FBsf0000884519;FBsf0000933390;											0	0	0	1	1	1	1	1
FBgn0263490	mld	ChIP-seq	yes	1.99058	1	Pvf1	1	0			yes (1)	FC2726;	transcription initiation from RNA polymerase II promoter |								0	0	0	1	0	0	0	0
FBgn0023215	Mnt	motif scan;ChIP-seq	yes	3.43417	3	ImpL2;Pvf1;upd3	2	4	yes (both)		yes (4)	FC826;FC2127;FC2434;FC846;	Mad-Max-mSin3a complex | MAD-MAX complex | Mlx-Mad1 complex | MAD1-mSin3A-HDAC2 complex |	yes (3)	Sin3A, Max, toy	Max	Max, toy	Myc (pubmed)	Myc (pubmed)	Myc (pubmed)	2	2	0	1	0	1	1	1
FBgn0002781	mod(mdg4)	ChIP-seq	yes	4.98308	2	ImpL2;Pvf1	2	0	yes (both)		yes (2)	FC1370;FC1322;	MYC-DNMT3A-ZBTB17 complex | BCL6-ZBTB17 complex |	yes (2)	ADD1, Rx, Trl, rib		z, ADD1, Rx, su(Hw), Trl, rib, CG17612	sc (pubmed)		sc, su(Hw) (pubmed)	0	0	0	1	0	1	1	1
FBgn0032940	Mondo	motif scan;ChIP-seq	yes	17.5845	2	ImpL2;upd3	1	1	yes (sd)		yes (1)	FC1130;	MondoA-Mlx complex |	yes (1)		bigmax					0	1	0	0	0	1	2	0
FBgn0052296	Mrtf	ChIP-seq	yes	5.16658	2	ImpL2;Pvf1	5	0	yes (sd)		yes (2)	FC1161;FC1465;	Ternary complex (GATA4, SRF, MYOCD) | Foxo4-Srf-Myocd complex |								0	0	0	3	0	2	1	0
FBgn0262656	Myc	motif scan;ChIP-seq	yes	4.07373	3	ImpL2;Pvf1;upd3	4	2	yes (both)		yes (3)	FC1370;FC773;FC1002;	MYC-DNMT3A-ZBTB17 complex | MYC-MAX complex | MYC-MAX-BLOC1S1 complex |	yes (3)	Max, Ets97D	Max	CG1620, Max, gro, Ets97D	Mnt, prd, yki, Max (pubmed)	Mnt, Max (pubmed)	N, Mnt, prd, Max (pubmed)	1	1	0	2	0	2	1	1
FBgn0004647	N	ChIP-seq	yes	2.4433	1	ImpL2	2	0	yes (both)		yes (5)	FC2532;FC195;FC79;FC104;FC2643;	YY1-Notch1-RBP-Jkappa complex | YY1-Notch1 complex | MAML1-RBP-Jkappa-Notch3 complex | Smad1-Notch1-p300-Pcaf complex | NOTCH-Core |	yes (1)			htk, lilli, Su(H), mam, Dl, D			l(1)sc, Myc, sd, aop, da, Su(H), ham, dpn, mam, emc, nmo, klu, eyg, rn, gl, Dl, H, pnt, E(spl)mdelta-HLH, E(spl)mgamma-HLH, E(spl)mbeta-HLH, E(spl)m7-HLH, E(spl)m8-HLH, gro, lola, p53, L (pubmed)	0	0	0	0	0	2	1	2
FBgn0034650	NC2alpha	ChIP-seq	yes	9.94264	1	ImpL2	2	0			yes (1)	FC2483;	NC2 complex |	yes (1)			NC2beta				0	0	0	0	0	2	0	0
FBgn0028926	NC2beta	ChIP-seq	yes	12.1952	1	ImpL2	1	0	yes (sd)		yes (1)	FC2483;	NC2 complex |	yes (1)			Jra, NC2alpha, MBD-R2				0	0	0	0	0	1	1	0
FBgn0030505	NFAT	ChIP-seq	yes	4.30975	2	ImpL2;Pvf1	3	0	yes (sd)		yes (1)	FC1432;	NFAT-JUN-FOS DNA-protein complex |	yes (2)	Deaf1		Deaf1	pnr (pubmed)		pnr (pubmed)	0	0	0	1	0	2	1	0
FBgn0035993	Nf-YA	ChIP-seq	yes	5.26479	1	ImpL2	2	0	yes (sd)		yes (3)	FC1207;FC1404;FC2499;	CCAAT-binding factor complex | p32-CBF-DNA complex | cellular process |	yes (1)			Nf-YC, Nf-YB, Lhr, CG4318			ey (pubmed)	0	0	0	0	0	2	2	0
FBgn0032816	Nf-YB	ChIP-seq	yes	10.2082	2	ImpL2;Pvf1	7	0		FBsf0000921471;	yes (3)	FC1207;FC1404;FC2499;	CCAAT-binding factor complex | p32-CBF-DNA complex | cellular process |	yes (2)	Nf-YC		Nf-YA, Nf-YC				0	0	0	1	0	6	0	0
FBgn0029905	Nf-YC	ChIP-seq	yes	6.65078	3	ImpL2;Pvf1;upd3	6	0		FBsf0000884519;FBsf0000933390;	yes (2)	FC1207;FC1404;	CCAAT-binding factor complex | p32-CBF-DNA complex |	yes (2)	Nf-YB, dimm		Nf-YA, Nf-YB, Clamp, dimm, CG10321				0	0	0	3	1	2	0	0
FBgn0024321	NK7.1	ChIP-seq	yes	11.1495	1	ImpL2	1	0	yes (sd)												0	0	0	0	0	1	1	0
FBgn0005771	noc	ChIP-seq	yes	17.8452	3	ImpL2;Pvf1;upd3	6	0	yes (both)	FBsf0000586615;FBsf0000884519;FBsf0000933390;				yes (3)	elB, ci	elB	ci	elB, sna (pubmed)	elB (pubmed)	sna (pubmed)	0	0	0	1	1	4	3	1
FBgn0036124	Noc1	ChIP-seq	yes	11.3305	3	ImpL2;Pvf1;upd3	6	0		FBsf0000586615;FBsf0000884519;FBsf0000933390;				yes (2)	Ada2b		Ada2b				0	0	0	2	1	3	0	0
FBgn0037617	nom	ChIP-seq	yes	4.55063	3	ImpL2;Pvf1;upd3	6	0		FBsf0000884519;FBsf0000933390;											0	0	0	2	2	2	0	0
FBgn0085424	nub	motif scan;ChIP-seq	yes	46.0027	3	ImpL2;Pvf1;upd3	2	6	yes (both)		yes (3)	FC761;FC1273;FC1592;	hs4 enhancer complex (faster migrating complex) | OCT1-OBF1-DNA-TLE1 complex | OCT1-SOX2 DNA-protein complex |	yes (3)	pdm2, D, wek	pdm2, D	pdm2, D, wek				0	2	4	2	0	0	2	1
FBgn0002985	odd	motif scan	yes	5.45636	1	Pvf1	0	3	yes (sd)		yes (1)	FC37;	positive regulation of transcription, DNA-dependent |	yes (1)	tj						3	0	0	0	0	0	1	0
FBgn0038551	Odj	ChIP-seq	yes	14.9951	2	ImpL2;Pvf1	2	0	yes (both)					yes (2)	ssp, CG2712, bowl, CG4496, CG8159, Sp1, CG7101, CG14655		ssp, CG4854, CG2712, bowl, CG4496, CG8159, Sp1, CG7101, CG14655				0	0	0	1	0	1	2	1
FBgn0050443	Opbp	ChIP-seq	yes	8.00101	1	Pvf1	1	0	yes (sd)					yes (1)	so						0	0	0	1	0	0	1	0
FBgn0021767	org-1	ChIP-seq	yes	2.10116	1	ImpL2	3	0	yes (sd)												0	0	0	0	0	3	1	0
FBgn0039044	p53	ChIP-seq	yes	5.71657	1	ImpL2	1	0	yes (sd)		yes (4)	FC924;FC1274;FC2180;FC85;	YY1-MDM2-p53 complex | FOXO3-TP53 complex, oxidative stress stimulated | p53-SP1 complex | Er-alpha-p53-hdm2 complex |	yes (1)			al, CG17612, CG4496, dimm, ap, Su(var)2-10, Hsf, ERR, CG1024, bcd, dsx, Ada2b, CG4854, toy, grau, Dlip3, pho			N, Hr3 (pubmed)	0	0	0	0	0	1	1	0
FBgn0038418	pad	ChIP-seq	yes	2.36563	3	ImpL2;Pvf1;upd3	5	0	yes (sd)												0	0	0	3	1	1	2	0
FBgn0085432	pan	ChIP-seq	yes	1.44737	3	ImpL2;Pvf1;upd3	13	0	yes (sd)	FBsf0000921471;FBsf0000586615;FBsf0000884519;FBsf0000933390;	yes (4)	FC2041;FC1558;FC2344;FC1788;	transcription factor complex | Pax3-Lef1-Tle4 complex | Lef1-Tle1 complex | Lef1-Tle1-Ctnnb1 complex |	yes (3)	Coop, foxo, br	Coop, foxo	Mad, Coop, foxo, gro, Abd-B, br	SoxN (pubmed)	aop (pubmed)	aop, gro, SoxN (pubmed)	0	0	0	8	1	4	1	0
FBgn0031610	Paris	ChIP-seq	yes	2.21953	1	Pvf1	1	0	yes (sd)					yes (1)	apt, CG8301						0	0	0	1	0	0	1	0
FBgn0004394	pdm2	motif scan;ChIP-seq	yes	9.46111	3	ImpL2;Pvf1;upd3	2	10	yes (yki)		yes (3)	FC761;FC1273;FC1592;	hs4 enhancer complex (faster migrating complex) | OCT1-OBF1-DNA-TLE1 complex | OCT1-SOX2 DNA-protein complex |	yes (3)	salr, nub, D	salr, nub, D	salr, nub, D				3	3	4	1	0	1	0	1
FBgn0016694	Pdp1	motif scan;ChIP-seq	yes	23.108	3	ImpL2;Pvf1;upd3	16	3	yes (both)	FBsf0000921471;	yes (2)	FC702;FC2432;	TGF-Ncore | ARNT-HLF complex |								0	1	2	6	2	8	3	1
FBgn0003053	peb	ChIP-seq	yes	26.1258	1	ImpL2	1	0	yes (both)	FBsf0000921471;	yes (4)	FC2408;FC2450;FC2954;FC2081;	CtBP complex | CtBP | SIRT1-LSD1 | LSD1 complex |	yes (1)			Ada2b			Jra, Dl (pubmed)	0	0	0	0	0	1	3	1
FBgn0002521	pho	motif scan;ChIP-seq	yes	13.8546	3	ImpL2;Pvf1;upd3	2	5			yes (9)	FC761;FC2532;FC314;FC195;FC924;FC2561;FC769;FC1354;FC2557;	hs4 enhancer complex (faster migrating complex) | YY1-Notch1-RBP-Jkappa complex | hs4 enhancer complex (slow migrating complex) | YY1-Notch1 complex | YY1-MDM2-p53 complex | EED-EZH-YY1 polycomb complex | Yy1-Ppargc1a complex | Yy1-Ppargc1a-Frap1 complex | Ku antigen-YY1-alphaMyHC promoter complex |	yes (3)	Sp1, E(z), Ada2b	Sp1, E(z)	Sp1, E(z), Ada2b, p53	E2f1 (pubmed)		E2f1 (pubmed)	1	1	3	0	0	2	0	0
FBgn0035997	phol	motif scan;ChIP-seq	yes	9.06872	2	ImpL2;Pvf1	9	3	yes (sd)	FBsf0000921471;	yes (9)	FC761;FC2532;FC314;FC195;FC924;FC2561;FC769;FC1354;FC2557;	hs4 enhancer complex (faster migrating complex) | YY1-Notch1-RBP-Jkappa complex | hs4 enhancer complex (slow migrating complex) | YY1-Notch1 complex | YY1-MDM2-p53 complex | EED-EZH-YY1 polycomb complex | Yy1-Ppargc1a complex | Yy1-Ppargc1a-Frap1 complex | Ku antigen-YY1-alphaMyHC promoter complex |								3	0	0	4	0	5	1	0
FBgn0036522	Phs	ChIP-seq	yes	1.36458	1	ImpL2	1	0	yes (both)		yes (5)	FC1370;FC1322;FC500;FC2871;FC1128;	MYC-DNMT3A-ZBTB17 complex | BCL6-ZBTB17 complex | BCL6-HDAC4 complex | Mi-2/NuRD-MTA2 complex | Mi2/NuRD-BCL6-MTA3 complex |	yes (1)			CG10979				0	0	0	0	0	1	1	1
FBgn0032401	Plzf	ChIP-seq	yes	7.46299	3	ImpL2;Pvf1;upd3	4	0	yes (sd)		yes (2)	FC1370;FC1322;	MYC-DNMT3A-ZBTB17 complex | BCL6-ZBTB17 complex |								0	0	0	1	2	1	1	0
FBgn0003118	pnt	motif scan;ChIP-seq	yes	20.974	2	ImpL2;upd3	3	2	yes (sd)		yes (3)	FC535;FC564;FC2836;	ELK1-SRF-ELK3 complex | ETS2-FOS-JUN complex | ETS2-ERG complex |	yes (2)		abd-A, Dif	Scr, Antp, abd-A, Abd-B, Kah, lms		btd, aop, pros (pubmed)	N, aop, Jra, pros (pubmed)	0	2	0	0	0	3	2	0
FBgn0285971	prg	ChIP-seq	yes	4.85419	1	ImpL2	2	0	yes (sd)		yes (1)	FC1980;	UTX-MLL2/3 complex |								0	0	0	0	0	2	3	0
FBgn0263102	psq	ChIP-seq	yes	5.76734	3	ImpL2;Pvf1;upd3	16	0	yes (both)		yes (1)	FC112;	putative complex without known function |	yes (3)	Trl	Trl	Trl				0	0	0	5	6	5	2	3
FBgn0020912	Ptx1	ChIP-seq	yes	16.5544	2	ImpL2;Pvf1	4	0	yes (both)		yes (1)	FC2041;	transcription factor complex |	yes (2)	Ada2b		Ada2b				0	0	0	2	0	2	1	1
FBgn0003165	pum	ChIP-seq	yes	2.75295	2	ImpL2;Pvf1	4	0	yes (both)					yes (2)	shn, mam, hb		cbt, shn, mam, bcd, hb				0	0	0	2	0	2	1	2
FBgn0259785	pzg	ChIP-seq	yes	29.5611	2	ImpL2;Pvf1	2	0	yes (sd)		yes (1)	FC2933;	NURF complex |	yes (2)	BEAF-32, row, ken, CTCF, Rel, MBD-R2, foxo, ci, Trl, E(bx), Camta		BEAF-32, row, ken, CTCF, Rel, MBD-R2, foxo, ci, Trl, E(bx), Camta	H (pubmed)		H (pubmed)	0	0	0	1	0	1	1	0
FBgn0262937	Rabex-5	ChIP-seq	yes	10.5239	2	ImpL2;Pvf1	3	0	yes (sd)												0	0	0	2	0	1	1	0
FBgn0037620	ranshi	ChIP-seq	yes	3.13166	2	ImpL2;Pvf1	2	0	yes (both)					yes (2)	Zif		Zif				0	0	0	1	0	1	1	2
FBgn0038128	Ravus	ChIP-seq	yes	11.1216	1	ImpL2	2	0	yes (sd)					yes (1)			Awh, oc				0	0	0	0	0	2	1	0
FBgn0014018	Rel	motif scan;ChIP-seq	yes	39.4286	3	ImpL2;Pvf1;upd3	11	2	yes (sd)	FBsf0000921471;FBsf0000586615;FBsf0000884519;FBsf0000933392;	yes (9)	FC761;FC56;FC528;FC2099;FC2870;FC2290;FC2683;FC1069;FC2311;	hs4 enhancer complex (faster migrating complex) | p50-p65 NF(kappa)B-SRC1 complex | I(kappa)B(alpha)-NF(kappa)Bp50-NF(kappa)Bp65 complex | Imd pathway | ABIN2-NFKB1-MAP3K8 complex | CHUK-NFKB2-REL-IKBKG-SPAG9-NFKB1-NFKBIE-COPB2-TNIP1-NFKBIA-RELA-TNIP2 complex | TNF-alpha/NF-kappa B signaling complex (SEC16A, CHUK, IKBKB, NFKB2, REL, IKBKG, MAP3K14, RELA, FBXW7, USP2) | TNF-alpha/NF-kappa B signal…	yes (3)	CrebB, htk, Dif, dl, CG15011, pzg, br, sqz	Dif, dl, grh, sqz	CrebB, htk, dl, CG15011, pzg, br, grh, wdn, sqz				0	2	0	2	4	5	1	0
FBgn0039209	REPTOR	ChIP-seq	yes	8.15008	2	ImpL2;Pvf1	3	0	yes (sd)					yes (1)			REPTOR-BP				0	0	0	1	0	2	1	0
FBgn0032202	REPTOR-BP	ChIP-seq	yes	71.1047	1	ImpL2	1	0	yes (sd)					yes (1)			gt, CG4282, REPTOR				0	0	0	0	0	1	2	0
FBgn0004795	retn	motif scan	yes	4.77742	1	Impl2	0	2	yes (sd)		yes (1)	FC2331;	putative complex without known function |	yes (1)			CG34376				0	0	2	0	0	0	1	0
FBgn0020379	Rfx	ChIP-seq	yes	1.57777	2	ImpL2;Pvf1	5	0						yes (1)			CG13123				0	0	0	3	0	2	0	0
FBgn0267792	rgr	ChIP-seq	yes	4.28387	2	ImpL2;upd3	4	0	yes (sd)												0	0	0	0	3	1	2	0
FBgn0033998	row	ChIP-seq	yes	14.7633	3	ImpL2;Pvf1;upd3	10	0	yes (sd)	FBsf0000586615;FBsf0000884519;FBsf0000933390;				yes (3)	BEAF-32, pzg, woc, seq	BEAF-32, woc	BEAF-32, pzg, woc, seq				0	0	0	5	2	3	2	0
FBgn0038787	Sag1	motif scan;ChIP-seq	yes	10.5696	3	ImpL2;Pvf1;upd3	3	31						yes (3)	Dsp1, CG4318	CG4318	Dsp1, CG4318				21	5	5	1	0	2	0	0
FBgn0037672	sage	motif scan;ChIP-seq	yes	3.00418	3	ImpL2;Pvf1;upd3	2	5						yes (3)	Lim3	CG33557	Lim3, CG33557				0	1	4	1	0	1	0	0
FBgn0261648	salm	ChIP-seq	yes	1.02203	1	ImpL2	2	0	yes (both)					yes (1)			Scr, Antp, abd-A, Abd-B			salr (pubmed)	0	0	0	0	0	2	1	1
FBgn0004170	sc	motif scan	yes	7.47851	3	ImpL2;Pvf1;upd3	0	8	yes (yki)		yes (1)	FC2041;	transcription factor complex |	yes (3)	da, dl, E(spl)mbeta-HLH	da, dl	da, dl, emc, E(spl)mgamma-HLH, E(spl)mbeta-HLH, E(spl)m3-HLH, E(spl)m7-HLH, gro	ac, sisA, da, h, ato, sens, mod(mdg4), E(spl)mbeta-HLH (pubmed)	ac, da, tup, h (pubmed)	ac, sisA, da, tup, emc, h, su(Hw), sens, mod(mdg4), E(spl)mbeta-HLH (pubmed)	2	3	3	0	0	0	0	1
FBgn0040918	schlank	motif scan;ChIP-seq	yes	39.17	2	ImpL2;upd3	1	1	yes (sd)												0	1	0	0	0	1	1	0
FBgn0287186	scro	ChIP-seq	yes	1.12916	2	ImpL2;Pvf1	2	0													0	0	0	1	0	1	0	0
FBgn0051632	sens-2	motif scan;ChIP-seq	yes	7.26317	3	ImpL2;Pvf1;upd3	1	8	yes (sd)		yes (1)	FC2281;	Gata1-Gfi1b complex |								1	1	6	0	0	1	3	0
FBgn0003396	shn	motif scan;ChIP-seq	yes	10.0171	3	ImpL2;Pvf1;upd3	4	3	yes (sd)					yes (2)	Sin3A, pum		Mad, pum, gro	brk (pubmed)	brk (pubmed)	brk (pubmed)	1	2	0	1	0	3	1	0
FBgn0266411	sima	motif scan	yes	16.5783	1	upd3	0	4	yes (sd)		yes (3)	FC2542;FC3013;FC36;	ARNT-HIF1A complex | NEMO-HIF2(alpha)-ARNT complex | VEGF transcriptional complex |	yes (1)		tgo, lola					0	4	0	0	0	0	2	0
FBgn0022764	Sin3A	ChIP-seq	yes	17.2545	1	Pvf1	1	0	yes (sd)		yes (23)	FC1226;FC2513;FC826;FC1784;FC3054;FC1891;FC1054;FC2063;FC384;FC846;FC1527;FC2112;FC2708;FC1777;FC351;FC1335;FC2376;FC633;FC1378;FC1956;FC2363;FC140;FC2315;	REST-CoREST-mSIN3A complex | Nkx3.2-SMAD1-SMAD4-HDAC-Sin3A complex | Mad-Max-mSin3a complex | SMAD3-cSKI-SIN3A-HDAC1 complex | transcriptional repressor complex | NK-3-Groucho-HIPK2-SIN3A-RbpA48-HDAC1 complex | Hdac1-Mecp2-Rcor1-Sin3a complex | MeCP2-SIN3A-HDAC complex | PU.1-Sin3A-Hdac-MeCP2 complex | MAD1-mSin3A-HDAC2 complex | HDAC2 | SKI-NCOR1-SIN3A-HDAC1 complex | HERP1/HEY2-NCOR-SIN3A compl…	yes (1)	Mnt, htk, Su(H), shn			EcR (pubmed)			0	0	0	1	0	0	3	0
FBgn0005638	slbo	ChIP-seq	yes	2.61344	2	ImpL2;Pvf1	3	0	yes (sd)		yes (2)	FC107;FC2782;	C/EBPalpha-HNF6 complex | CEBPE-E2F1-RB1 complex |					tj (pubmed)		tj, Stat92E (pubmed)	0	0	0	1	0	2	1	0
FBgn0025800	Smox	ChIP-seq	yes	24.6554	3	ImpL2;Pvf1;upd3	8	0	yes (sd)	FBsf0000586615;FBsf0000884519;FBsf0000933390;	yes (21)	FC2041;FC499;FC1887;FC2877;FC1190;FC1388;FC160;FC221;FC303;FC1784;FC2231;FC1383;FC1996;FC2047;FC441;FC591;FC1409;FC1813;FC2267;FC2641;FC2043;	transcription factor complex | SMAD3-SMAD4-FOXO3-FOXG1 complex | SMAD3-SMAD4-cJun-cFos complex | SMAD3/4-E2F4/5-p107-DP1 complex | SKI-SMAD3-SMAD4 pentameric complex | SMAD3-SMAD4-CTCF protein-DNA complex | SMAD3-SMAD4-cJUN complex | SMAD3-SMAD4-SP1 complex | SMAD3-SMAD4-FOXO1 complex | SMAD3-cSKI-SIN3A-HDAC1 complex | SMAD2-SMAD4-FAST1-TGIF complex, TGF(beta) induced | SMAD2-SMAD4-FAST1-TGIF-HDA…	yes (3)	zen, Med, Snoo, D	Snoo, D	zen, Med, Snoo, D	yki (pubmed)			0	0	0	3	4	1	1	0
FBgn0003448	sna	motif scan;ChIP-seq	yes	4.7751	2	ImpL2;Pvf1	2	3	yes (yki)	FBsf0000921471;								noc, twi (pubmed)		noc, twi (pubmed)	3	0	0	1	0	1	0	1
FBgn0085450	Snoo	ChIP-seq	yes	1.46753	3	ImpL2;Pvf1;upd3	4	0	yes (both)		yes (9)	FC702;FC1190;FC1784;FC240;FC591;FC1409;FC1813;FC1826;FC2112;	TGF-Ncore | SKI-SMAD3-SMAD4 pentameric complex | SMAD3-cSKI-SIN3A-HDAC1 complex | SMAD4-SNO-SKI complex | SKI-SMAD2 hexameric complex | SMAD2-SKI-NCOR complex | SMURF2-SMAD3-SnoN complex, TGF(beta)-dependent | SMAD4-SKI-NCOR complex | SKI-NCOR1-SIN3A-HDAC1 complex |	yes (3)	Smox, Med	Smox	Smox, Med	Med (pubmed)		Mad, Med (pubmed)	0	0	0	1	2	1	1	1
FBgn0004892	sob	motif scan;ChIP-seq	yes	4.09291	2	ImpL2;Pvf1	3	2	yes (both)												2	0	0	1	0	2	1	1
FBgn0024288	Sox100B	ChIP-seq	yes	46.6603	1	ImpL2	3	0	yes (sd)												0	0	0	0	0	3	3	0
FBgn0005612	Sox14	motif scan;ChIP-seq	yes	25.8934	3	ImpL2;Pvf1;upd3	2	3	yes (sd)												2	1	0	1	0	1	1	0
FBgn0039169	Spps	motif scan	yes	4.53808	2	ImpL2;upd3	0	7	yes (sd)		yes (3)	FC221;FC2180;FC443;	SMAD3-SMAD4-SP1 complex | p53-SP1 complex | SP1-E2F3 complex |								0	2	5	0	0	0	1	0
FBgn0261283	SREBP	ChIP-seq	yes	92.3767	3	ImpL2;Pvf1;upd3	6	0	yes (sd)												0	0	0	2	2	2	4	0
FBgn0003507	srp	motif scan	yes	3.30757	1	Pvf1	0	4	yes (sd)		yes (1)	FC1161;	Ternary complex (GATA4, SRF, MYOCD) |	yes (1)	Scr, Adf1			lz, ush (pubmed)			4	0	0	0	0	0	1	0
FBgn0003512	Sry-delta	ChIP-seq	yes	15.4878	2	ImpL2;Pvf1	4	0	yes (sd)					yes (2)	Dref, BEAF-32		Dref, BEAF-32				0	0	0	2	0	2	2	0
FBgn0036248	ssp	ChIP-seq	yes	16.8672	2	ImpL2;Pvf1	2	0						yes (2)	CG17801, Odj, tx		CG14965, CG17801, Odj, tx				0	0	0	1	0	1	0	0
FBgn0010278	Ssrp	ChIP-seq	yes	30.9887	2	ImpL2;Pvf1	5	0			yes (9)	FC26;FC398;FC1601;FC1453;FC1538;FC2713;FC1137;FC3;FC736;	SPN | FACT complex | FACT complex | FACT-Nek9 | FACT complex, UV-activated | regulation of chromatin assembly or disassembly | MMS22L-TONSL | Toposome | MMS22L-NFKBIL2 |	yes (2)	Dek, Trl		Dek, Trl				0	0	0	1	0	4	0	0
FBgn0016917	Stat92E	motif scan;ChIP-seq	yes	45.6267	1	ImpL2	3	1	yes (sd)	FBsf0000921471;FBsf0000921473;	yes (6)	FC2099;FC235;FC36;FC952;FC1730;FC2006;	Imd pathway | p300-SMAD1-STAT3 complex | VEGF transcriptional complex | Isl1-Jak1-Stat3 complex | JAK/STAT pathway | STAT3-NLK-MAP3K7 complex |	yes (1)			Jra, Taf1, Ada2b, ci, toy, ttk, Dsp1			Su(var)2-10, slbo (pubmed)	0	0	1	0	0	3	6	0
FBgn0001978	stc	ChIP-seq	yes	18.1903	2	ImpL2;Pvf1	4	0			yes (1)	FC2919;	protein folding |	yes (2)	Ada2b, toy		Ada2b, toy				0	0	0	2	0	2	0	0
FBgn0003459	stwl	ChIP-seq	yes	2.82036	1	Pvf1	1	0	yes (yki)												0	0	0	1	0	0	0	1
FBgn0004837	Su(H)	ChIP-seq	yes	2.09418	3	ImpL2;Pvf1;upd3	23	0		FBsf0000921471;FBsf0000586615;FBsf0000884519;FBsf0000933390;FBsf0000933392;	yes (5)	FC2532;FC903;FC3054;FC79;FC2643;	YY1-Notch1-RBP-Jkappa complex | PTF1 complex (Ptf1a, Tcf12, Rbpj) | transcriptional repressor complex | MAML1-RBP-Jkappa-Notch3 complex | NOTCH-Core |	yes (3)	insv, lilli, Sin3A, mam, bin, Scr, H, Fer1	insv, bin, abd-A, H	N, insv, lilli, mam, bin, Scr, Antp, abd-A, H, Abd-B, Fer1	mam, Dl, H (pubmed)	Dl, H (pubmed)	N, mam, Dl, H, gro (pubmed)	0	0	0	8	7	8	0	0
FBgn0003567	su(Hw)	ChIP-seq	yes	15.4804	1	ImpL2	1	0	yes (sd)					yes (1)			z, E(bx), mod(mdg4), ems			sc, abd-A, mod(mdg4) (pubmed)	0	0	0	0	0	1	1	0
FBgn0003612	Su(var)2-10	ChIP-seq	yes	12.6437	1	ImpL2	1	0			yes (3)	FC2284;FC2641;FC1730;	Klf5-Pias1 complex | PIAS3-SMAD3-P300 complex | JAK/STAT pathway |	yes (1)			gcm, p53, z, hb			Stat92E (pubmed)	0	0	0	0	0	1	0	0
FBgn0026427	Su(var)2-HP2	ChIP-seq	yes	3.7432	1	ImpL2	1	0	yes (sd)					yes (1)			ADD1, E(bx)				0	0	0	0	0	1	1	0
FBgn0003598	Su(var)3-7	ChIP-seq	yes	5.78431	2	ImpL2;Pvf1	5	0	yes (sd)												0	0	0	2	0	3	1	0
FBgn0263755	Su(var)3-9	ChIP-seq	yes	2.07999	2	ImpL2;Pvf1	3	0		FBsf0000921471;	yes (2)	FC154;FC695;	pRb2/p130-multimolecular complex (RB2, E2F4, HDAC1, SUV39H1, P300) | pRb2/p130-multimolecular complex (DNMT1, E2F5, SuV39H1, HDAC1, RBL2) |								0	0	0	2	0	1	0	0
FBgn0033782	sug	motif scan;ChIP-seq	yes	48.7139	3	ImpL2;Pvf1;upd3	10	3	yes (sd)	FBsf0000921471;FBsf0000586615;FBsf0000884519;FBsf0000933391;FBsf0000933392;											0	2	1	4	3	3	3	0
FBgn0010355	Taf1	ChIP-seq	yes	13.7051	1	ImpL2	1	0			yes (2)	FC2535;FC2427;	MLL1-WDR5 | Transcription initiation factor complex (TAF1, TAF5, TAF11, TAF12, TBP) |	yes (1)			Tbp, Dl, Stat92E				0	0	0	0	0	1	0	0
FBgn0003687	Tbp	ChIP-seq	yes	10.2881	1	ImpL2	1	0	yes (sd)		yes (4)	FC1651;FC2029;FC1105;FC2427;	PU.1-TBP complex | 5S-DNA-TFIIIA-TFIIIC2-TFIIIB subcomplex | transcription factor TFIIIB complex | Transcription initiation factor complex (TAF1, TAF5, TAF11, TAF12, TBP) |	yes (1)			Mef2, Taf1, Ada2b				0	0	0	0	0	1	2	0
FBgn0264075	tgo	motif scan;ChIP-seq	yes	8.44486	3	ImpL2;Pvf1;upd3	6	18	yes (sd)		yes (5)	FC2432;FC2542;FC2920;FC628;FC3013;	ARNT-HLF complex | ARNT-HIF1A complex | 6S-nuclear aryl hydrocarbon (Ah) receptor ligand-activated complex | Arnt-Sim1 complex | NEMO-HIF2(alpha)-ARNT complex |	yes (3)	Ada2b, sim, ss, dysf	trh, sim, ss, sima	trh, Ada2b, sim, ss, dysf	sim, ss (pubmed)	trh, sim, ss (pubmed)	trh, sim, ss (pubmed)	6	10	2	4	0	2	1	0
FBgn0026160	tna	ChIP-seq	yes	7.44889	2	ImpL2;Pvf1	3	0	yes (sd)											Antp (pubmed)	0	0	0	2	0	1	4	0
FBgn0037751	topi	ChIP-seq	yes	5.06675	3	ImpL2;Pvf1;upd3	7	0	yes (sd)	FBsf0000586615;FBsf0000884519;FBsf0000933390;											0	0	0	2	4	1	1	0
FBgn0038767	trem	ChIP-seq	yes	4.97514	2	ImpL2;Pvf1	2	0	yes (both)												0	0	0	1	0	1	1	1
FBgn0013263	Trl	ChIP-seq	yes	3.8365	3	ImpL2;Pvf1;upd3	15	0	yes (both)	FBsf0000586615;FBsf0000884519;FBsf0000933390;	yes (3)	FC1370;FC1322;FC112;	MYC-DNMT3A-ZBTB17 complex | BCL6-ZBTB17 complex | putative complex without known function |	yes (3)	CG8924, psq, Ssrp, ken, yki, E(z), pzg, E2f1, lola, E(bx), Gug, Adf1, ttk, mod(mdg4)	psq, ken, E(z), lola	CG12155, CG8924, cbt, psq, Ssrp, ken, E(z), pzg, corto, E2f1, bab2, lola, E(bx), Gug, Adf1, ttk, mod(mdg4)	E(z) (pubmed)	E(z) (pubmed)	E(z) (pubmed)	0	0	0	5	4	6	4	4
FBgn0003870	ttk	motif scan;ChIP-seq	yes	9.44672	2	ImpL2;Pvf1	5	2	yes (both)	FBsf0000921471;	yes (3)	FC1370;FC1322;FC3054;	MYC-DNMT3A-ZBTB17 complex | BCL6-ZBTB17 complex | transcriptional repressor complex |	yes (2)	gt, otp, D, Dl, Trl, CG32121, rib, Deaf1		gt, otp, D, Dl, Stat92E, Trl, CG32121, rib, Deaf1, CG17612	ac, run (pubmed)		ac, run, aop, sv (pubmed)	0	0	2	2	0	3	3	2
FBgn0003896	tup	motif scan;ChIP-seq	yes	2.31605	2	ImpL2;upd3	1	6	yes (sd)		yes (1)	FC952;	Isl1-Jak1-Stat3 complex |	yes (2)		abd-A, pnr	Lim3, Scr, abd-A, Abd-B, pnr		sc, vvl (pubmed)	sc, Lim3, ap, vvl (pubmed)	0	2	4	0	0	1	1	0
FBgn0029711	Usf	motif scan;ChIP-seq	yes	6.03561	2	ImpL2;upd3	2	3													0	3	0	0	0	2	0	0
FBgn0003963	ush	ChIP-seq	yes	1.0801	3	ImpL2;Pvf1;upd3	5	0		FBsf0000921471;FBsf0000921473;	yes (1)	FC1681;	Gata1-Fog1 complex |					srp (pubmed)			0	0	0	2	1	2	0	0
FBgn0003964	usp	motif scan;ChIP-seq	yes	19.2435	3	ImpL2;Pvf1;upd3	11	2	yes (sd)	FBsf0000921471;FBsf0000884519;FBsf0000933391;FBsf0000933392;	yes (1)	FC1909;	ecdysone receptor holocomplex |	yes (3)	Met, EcR, foxo, fru	Met, EcR, Lpt, foxo, fru	Met, EcR, Lpt, foxo, fru				0	0	2	4	3	4	2	0
FBgn0261930	vnd	motif scan;ChIP-seq	yes	17.0193	3	ImpL2;Pvf1;upd3	1	3	yes (sd)					yes (3)	D, Ada2b, D1	D, D1	D, Ada2b, D1, gro				0	2	1	1	0	0	1	0
FBgn0016076	vri	motif scan;ChIP-seq	yes	41.7824	3	ImpL2;Pvf1;upd3	5	2	yes (sd)	FBsf0000921471;				yes (3)	kay	kay	kay				1	0	1	2	1	2	2	0
FBgn0005642	wdn	ChIP-seq	yes	10.5921	1	ImpL2	2	0						yes (1)			Rel, Hr78				0	0	0	0	0	2	0	0
FBgn0001990	wek	ChIP-seq	yes	5.86468	2	ImpL2;Pvf1	2	0						yes (2)	nub, CG8301, Drgx		nub, CG8301, Neu2, Drgx				0	0	0	1	0	1	0	0
FBgn0010328	woc	ChIP-seq	yes	11.5519	3	ImpL2;Pvf1;upd3	6	0			yes (5)	FC2955;FC2585;FC1527;FC1476;FC2081;	BHC110 complex | BHC110 | HDAC2 | anti-BHC110 complex | LSD1 complex |	yes (3)	row, D19A	row, D19A	row, D19A				0	0	0	2	1	3	0	0
FBgn0021872	Xbp1	motif scan;ChIP-seq	yes	359.476	2	ImpL2;Pvf1	5	2	yes (sd)												0	0	2	2	0	3	2	0
FBgn0261113	Xrp1	motif scan;ChIP-seq	yes	255.124	2	ImpL2;Pvf1	6	3	yes (sd)	FBsf0000921471;				yes (2)	Irbp18		Irbp18				2	0	1	3	0	3	1	0
FBgn0032321	YL-1	ChIP-seq	yes	15.2275	2	ImpL2;Pvf1	2	0	yes (sd)		yes (1)	FC2442;	regulation of RNA metabolic process |								0	0	0	1	0	1	2	0
FBgn0004050	z	motif scan;ChIP-seq	yes	8.96891	2	ImpL2;upd3	5	2		FBsf0000921471;FBsf0000884519;FBsf0000933390;	yes (1)	FC2726;	transcription initiation from RNA polymerase II promoter |	yes (1)			su(Hw), mod(mdg4), Su(var)2-10		E(z) (pubmed)	ap, E(z) (pubmed)	0	1	1	0	1	4	0	0
FBgn0270924	zf30C	ChIP-seq	yes	15.2326	1	ImpL2	3	0		FBsf0000921471;				yes (1)			Ada2b				0	0	0	0	0	3	0	0
FBgn0004607	zfh2	ChIP-seq	yes	2.06288	1	ImpL2	3	0	yes (both)					yes (1)			Ada2b, ci				0	0	0	0	0	3	1	1
FBgn0037446	Zif	motif scan;ChIP-seq	yes	15.1809	3	ImpL2;Pvf1;upd3	6	7	yes (sd)					yes (3)	Dll, toy, Asciz, CG2120, CG8159, ranshi	Dll, CG2120, CG8159	toy, Asciz, CG2120, CG8159, ranshi				6	1	0	2	1	3	1	0
FBgn0039740	ZIPIC	ChIP-seq	yes	7.72565	1	ImpL2	2	0			yes (1)	FC1980;	UTX-MLL2/3 complex |	yes (1)			esn, grau				0	0	0	0	0	2	0	0
FBgn0033762	ZnT49B	ChIP-seq	yes	21.7027	3	ImpL2;Pvf1;upd3	6	0	yes (sd)												0	0	0	2	2	2	2	0
FBgn0264442	ab	motif scan;ChIP-seq	no	0.0936053	2	ImpL2;Pvf1	2	5	yes (sd)		yes (2)	FC1370;FC1322;	MYC-DNMT3A-ZBTB17 complex | BCL6-ZBTB17 complex |								2	0	3	0	0	2	3	0
FBgn0000014	abd-A	ChIP-seq	no	0.766758	2	ImpL2;upd3	4	0	yes (sd)	FBsf0000921471;	yes (2)	FC2041;FC2055;	transcription factor complex | SMAD6-HOXC8 complex |	yes (2)		slp2, mid, Su(H), tup, Mef2, Dll, Kr, bin, svp, bap, lmd, pnt, zfh1, pnr, grh	Mad, slp2, salm, Su(H), tup, ap, Mef2, eve, mam, twi, Kr, bin, Doc2, kni, svp, ems, tin, bap, lbe, slou, lmd, pnt, nau, zfh1, sv, pnr, grh		lab (pubmed)	lab, hth, su(Hw), Abd-B (pubmed)	0	0	0	0	1	3	2	0
FBgn0000015	Abd-B	ChIP-seq	no	0.222038	1	ImpL2	2	0			yes (2)	FC2329;FC1642;	SMAD6-HOXA9 complex | Hoxa9-PBX2-Meis1 complex |	yes (1)			Mad, slp2, salm, Su(H), tup, ap, Mef2, eve, mam, twi, Kr, bin, Doc2, kni, hth, svp, ems, tin, bap, lbe, slou, pnt, nau, zfh1, pan, pnr, dsx			brk, lab, abd-A (pubmed)	0	0	0	0	0	2	0	0
FBgn0000022	ac	motif scan;ChIP-seq	no	0	3	ImpL2;Pvf1;upd3	1	10			yes (1)	FC2041;	transcription factor complex |	yes (3)	da, sens	da	da, emc, E(spl)m3-HLH, E(spl)m7-HLH, sens, E(spl)mgamma-HLH	sc, h, ttk (pubmed)	sc, h (pubmed)	sc, emc, h, ttk (pubmed)	2	3	5	0	0	1	0	0
FBgn0000028	acj6	ChIP-seq	no	0.0787788	3	ImpL2;Pvf1;upd3	5	0	yes (sd)					yes (3)	vvl, svp	vvl, svp	vvl, svp	vvl (pubmed)	vvl (pubmed)	vvl (pubmed)	0	0	0	2	2	1	1	0
FBgn0000061	al	ChIP-seq	no	0.0391425	1	ImpL2	1	0	yes (sd)		yes (1)	FC853;	protein import into mitochondrial inner membrane |	yes (1)			C15, Dlip3, p53			ss (pubmed)	0	0	0	0	0	1	1	0
FBgn0003270	amos	ChIP-seq	no	0	2	ImpL2;Pvf1	3	0		FBsf0000921471;FBsf0000921473;								lz, da, ato, ro (pubmed)		lz, da, emc, ro (pubmed)	0	0	0	1	0	2	0	0
FBgn0260642	Antp	ChIP-seq	no	0.104819	1	ImpL2	1	0	yes (sd)		yes (1)	FC2055;	SMAD6-HOXC8 complex |	yes (1)			Mad, salm, Su(H), Mef2, eve, mam, twi, Kr, bin, Doc2, svp, bap, slou, pnt, nau, ey, pnr			d, tna, lab, pb, Scr, hth, ss, ey (pubmed)	0	0	0	0	0	1	1	0
FBgn0267978	ap	ChIP-seq	no	0.300792	1	ImpL2	2	0	yes (yki)					yes (1)			dimm, Scr, abd-A, sqz, Abd-B, p53			z, tup (pubmed)	0	0	0	0	0	2	0	1
FBgn0000137	ase	motif scan;ChIP-seq	no	0.0578921	3	ImpL2;Pvf1;upd3	3	8						yes (3)	da	da, Dfd	da	esg (pubmed)	esg (pubmed)	esg (pubmed)	2	3	3	1	0	2	0	0
FBgn0010433	ato	motif scan;ChIP-seq	no	0	1	Pvf1	1	2						yes (1)	da, dimm			sc, da, amos, Dl, E(spl)m8-HLH, ro (pubmed)			2	0	0	1	0	0	0	0
FBgn0013751	Awh	ChIP-seq	no	0.11504	1	ImpL2	2	0	yes (sd)					yes (1)			Ravus				0	0	0	0	0	2	3	0
FBgn0004870	bab1	motif scan;ChIP-seq	no	0.671116	3	ImpL2;Pvf1;upd3	6	29	yes (both)					yes (2)	CG32121		CG32121			bab2 (pubmed)	9	9	11	3	1	2	1	2
FBgn0004862	bap	motif scan;ChIP-seq	no	0.661475	3	ImpL2;Pvf1;upd3	2	3			yes (6)	FC2513;FC2362;FC943;FC1891;FC2706;FC763;	Nkx3.2-SMAD1-SMAD4-HDAC-Sin3A complex | Nkx3.2-SMAD1-SMAD4 complex | Nkx3.2-SMAD1-SMAD4-HDAC1 complex | NK-3-Groucho-HIPK2-SIN3A-RbpA48-HDAC1 complex | Nkx3.2-SMAD1 complex | NK-3-Groucho complex |	yes (3)	Scr	abd-A	Scr, Antp, abd-A, Abd-B				0	2	1	1	0	1	0	0
FBgn0024251	bbx	ChIP-seq	no	0.155347	2	ImpL2;Pvf1	3	0	yes (sd)	FBsf0000921471;											0	0	0	2	0	1	2	0
FBgn0000166	bcd	ChIP-seq	no	0	1	ImpL2	4	0	yes (sd)	FBsf0000921471;				yes (1)			Mad, E2f2, p53, pum, Poxn, Sp1			hb (pubmed)	0	0	0	0	0	4	1	0
FBgn0011758	B-H1	ChIP-seq	no	0	1	ImpL2	2	0													0	0	0	0	0	2	0	0
FBgn0283451	br	motif scan;ChIP-seq	no	0.220471	2	ImpL2;Pvf1	6	3						yes (2)	Ada2b, Rel, pan, rib		Ada2b, Rel, pan, rib	Met (pubmed)		Met (pubmed)	2	0	1	3	0	3	0	0
FBgn0000529	bsh	ChIP-seq	no	0	2	ImpL2;Pvf1	7	0	yes (both)					yes (2)	C15, tj		C15, tj				0	0	0	2	0	5	2	1
FBgn0000233	btd	motif scan	no	0.0194674	1	upd3	0	3	yes (both)										Sp1, pnt (pubmed)		0	3	0	0	0	0	1	1
FBgn0014949	btn	ChIP-seq	no	0.0868505	1	ImpL2	2	0	yes (sd)												0	0	0	0	0	2	1	0
FBgn0004863	C15	ChIP-seq	no	0	2	ImpL2;Pvf1	2	0	yes (sd)					yes (2)	E2f2, Dll, HHEX, bsh, Doc2		al, E2f2, HHEX, bsh, Doc2				0	0	0	1	0	1	1	0
FBgn0004878	cas	ChIP-seq	no	0.346981	1	ImpL2	1	0													0	0	0	0	0	1	0	0
FBgn0024249	cato	ChIP-seq	no	0.0200552	1	ImpL2	1	0													0	0	0	0	0	1	0	0
FBgn0032707	CG10348	ChIP-seq	no	0	1	ImpL2	1	0	yes (sd)												0	0	0	0	0	1	2	0
FBgn0032730	CG10431	ChIP-seq	no	0.702472	1	ImpL2	2	0													0	0	0	0	0	2	0	0
FBgn0036294	CG10654	ChIP-seq	no	0.0763752	1	ImpL2	1	0	yes (sd)					yes (1)			CG17801, CG4730, CG8301				0	0	0	0	0	1	1	0
FBgn0030058	CG11294	ChIP-seq	no	0.0110607	2	ImpL2;Pvf1	4	0						yes (2)	CG8944, lola		CG8944, lola				0	0	0	2	0	2	0	0
FBgn0031232	CG11617	ChIP-seq	no	0.309446	3	ImpL2;Pvf1;upd3	4	0													0	0	0	2	1	1	0	0
FBgn0039808	CG12071	ChIP-seq	no	0.137157	2	ImpL2;Pvf1	4	0	yes (yki)												0	0	0	1	0	3	0	2
FBgn0037206	CG12768	motif scan;ChIP-seq	no	0.423412	2	ImpL2;upd3	2	3	yes (yki)		yes (1)	FC1882;	homeostatic process |	yes (2)		Mes2	Mes2				0	1	2	0	0	2	0	1
FBgn0033252	CG12769	ChIP-seq	no	0.250589	3	ImpL2;Pvf1;upd3	5	0	yes (sd)	FBsf0000884519;FBsf0000933392;	yes (1)	FC2783;	NRG1-IKZF4 complex |								0	0	0	2	1	2	2	0
FBgn0035643	CG13287	ChIP-seq	no	0.00759608	1	Pvf1	2	0	yes (sd)					yes (1)	Dll						0	0	0	2	0	0	2	0
FBgn0035157	CG13894	ChIP-seq	no	0.525005	1	ImpL2	3	0	yes (sd)												0	0	0	0	0	3	1	0
FBgn0031718	CG14014	ChIP-seq	no	0.0380106	2	ImpL2;Pvf1	3	0	yes (sd)												0	0	0	1	0	2	1	0
FBgn0040392	CG14050	ChIP-seq	no	0.331065	2	ImpL2;Pvf1	7	0	yes (both)												0	0	0	5	0	2	1	1
FBgn0037922	CG14711	ChIP-seq	no	0.031943	2	ImpL2;Pvf1	3	0	yes (sd)					yes (2)	CG15710		CG15710				0	0	0	1	0	2	1	0
FBgn0038273	CG14860	ChIP-seq	no	0.182666	1	Pvf1	1	0													0	0	0	1	0	0	0	0
FBgn0028878	CG15269	ChIP-seq	no	0	3	ImpL2;Pvf1;upd3	4	0	yes (sd)												0	0	0	1	1	2	1	0
FBgn0030009	CG15336	ChIP-seq	no	0.0367946	3	ImpL2;Pvf1;upd3	8	0	yes (sd)	FBsf0000884519;FBsf0000933390;	yes (1)	FC2158;	CNTF-CNTFR-gp130-LIFR complex |								0	0	0	1	3	4	1	0
FBgn0038833	CG15696	ChIP-seq	no	0.0807663	1	ImpL2	1	0			yes (1)	FC660;	PAX9-MSX1 complex |								0	0	0	0	0	1	0	0
FBgn0034120	CG15710	ChIP-seq	no	0	3	ImpL2;Pvf1;upd3	6	0		FBsf0000884519;FBsf0000933390;				yes (2)	CG14711		CG14711				0	0	0	2	3	1	0	0
FBgn0037698	CG16779	ChIP-seq	no	0.0323145	3	ImpL2;Pvf1;upd3	7	0	yes (sd)												0	0	0	3	1	3	2	0
FBgn0032490	CG16813	ChIP-seq	no	0	1	Pvf1	1	0													0	0	0	1	0	0	0	0
FBgn0032491	CG16815	ChIP-seq	no	0	1	ImpL2	1	0													0	0	0	0	0	1	0	0
FBgn0038550	CG17801	ChIP-seq	no	0.0228307	2	ImpL2;Pvf1	4	0	yes (both)	FBsf0000921471;				yes (2)	ssp, CG4730		ssp, CG10654, CG4730				0	0	0	2	0	2	2	1
FBgn0038592	CG18599	ChIP-seq	no	0.00773108	2	ImpL2;Pvf1	4	0		FBsf0000921471;											0	0	0	1	0	3	0	0
FBgn0050403	CG30403	ChIP-seq	no	0.571685	2	ImpL2;Pvf1	4	0	yes (both)												0	0	0	1	0	3	2	2
FBgn0050431	CG30431	ChIP-seq	no	0.0378509	2	ImpL2;Pvf1	3	0													0	0	0	1	0	2	0	0
FBgn0051627	CG31627	ChIP-seq	no	0.125864	3	ImpL2;Pvf1;upd3	4	0													0	0	0	1	1	2	0	0
FBgn0052006	CG32006	ChIP-seq	no	0.0334989	3	ImpL2;Pvf1;upd3	7	0													0	0	0	3	3	1	0	0
FBgn0052121	CG32121	ChIP-seq	no	0.109399	2	ImpL2;Pvf1	4	0			yes (2)	FC1370;FC1322;	MYC-DNMT3A-ZBTB17 complex | BCL6-ZBTB17 complex |	yes (2)	bab1, BtbVII, ttk, lola, CG34376		bab1, BtbVII, ttk, lola, CG34376				0	0	0	2	0	2	0	0
FBgn0052532	CG32532	ChIP-seq	no	0.0118804	2	ImpL2;Pvf1	5	0	yes (yki)												0	0	0	3	0	2	0	1
FBgn0053017	CG33017	ChIP-seq	no	0.0229409	1	ImpL2	1	0	yes (sd)					yes (1)			CG3847				0	0	0	0	0	1	1	0
FBgn0053557	CG33557	motif scan;ChIP-seq	no	0	2	ImpL2;upd3	1	1						yes (2)		sage	sage				0	1	0	0	0	1	0	0
FBgn0085253	CG34224	ChIP-seq	no	0	1	Pvf1	2	0	yes (both)												0	0	0	2	0	0	1	1
FBgn0085396	CG34367	ChIP-seq	no	0.00767337	3	ImpL2;Pvf1;upd3	7	0						yes (3)	D	D	D				0	0	0	3	2	2	0	0
FBgn0036423	CG3919	motif scan;ChIP-seq	no	0.65525	3	ImpL2;Pvf1;upd3	5	4	yes (yki)												2	2	0	1	3	1	0	1
FBgn0261705	CG42741	motif scan;ChIP-seq	no	0.0122018	3	ImpL2;Pvf1;upd3	4	10	yes (sd)												0	2	8	2	1	1	1	0
FBgn0030455	CG4318	ChIP-seq	no	0.00975363	3	ImpL2;Pvf1;upd3	5	0						yes (3)	CG7745, D, Aef1, hbn, Dsp1	CG7745, D, Aef1	D, Aef1, Dsp1, Nf-YA				0	0	0	2	2	1	0	0
FBgn0036274	CG4328	ChIP-seq	no	0.00725575	1	ImpL2	1	0	yes (sd)												0	0	0	0	0	1	1	0
FBgn0263072	CG43347	ChIP-seq	no	0.00287571	2	ImpL2;Pvf1	3	0	yes (sd)												0	0	0	1	0	2	2	0
FBgn0263772	CG43689	ChIP-seq	no	0.00184107	1	Pvf1	1	0						yes (1)	bin						0	0	0	1	0	0	0	0
FBgn0038047	CG5245	ChIP-seq	no	0.626621	1	ImpL2	1	0	yes (sd)												0	0	0	0	0	1	1	0
FBgn0035903	CG6765	ChIP-seq	no	0.312591	1	ImpL2	2	0	yes (sd)		yes (2)	FC1370;FC1322;	MYC-DNMT3A-ZBTB17 complex | BCL6-ZBTB17 complex |								0	0	0	0	0	2	1	0
FBgn0036179	CG7368	motif scan;ChIP-seq	no	0.234144	3	ImpL2;Pvf1;upd3	5	2													0	0	2	2	1	2	0	0
FBgn0038626	CG7691	ChIP-seq	no	0	1	Pvf1	1	0													0	0	0	1	0	0	0	0
FBgn0034096	CG7786	ChIP-seq	no	0	2	ImpL2;Pvf1	4	0													0	0	0	1	0	3	0	0
FBgn0037584	CG7963	ChIP-seq	no	0	2	ImpL2;Pvf1	3	0	yes (sd)												0	0	0	1	0	2	1	0
FBgn0030664	CG8119	ChIP-seq	no	0	3	ImpL2;Pvf1;upd3	10	0		FBsf0000884519;FBsf0000933390;											0	0	0	6	3	1	0	0
FBgn0037717	CG8301	ChIP-seq	no	0.121419	3	ImpL2;Pvf1;upd3	6	0						yes (2)	wek		CG31224, wek, CG10654				0	0	0	3	2	1	0	0
FBgn0034821	CG9876	ChIP-seq	no	0.0103174	1	ImpL2	1	0	yes (sd)												0	0	0	0	0	1	1	0
FBgn0086758	chinmo	motif scan;ChIP-seq	no	0.100858	2	ImpL2;Pvf1	9	5	yes (both)	FBsf0000921471;	yes (2)	FC1370;FC1322;	MYC-DNMT3A-ZBTB17 complex | BCL6-ZBTB17 complex |	yes (2)	Ada2b		Ada2b				2	0	3	4	0	5	1	1
FBgn0004859	ci	motif scan;ChIP-seq	no	0.713357	2	ImpL2;Pvf1	8	1	yes (sd)	FBsf0000921471;				yes (2)	mid, prd, elB, noc, jing, yki, ftz-f1, kni, pzg, Ada2b, hth, nau, Gug		prd, CG16863, noc, jing, ftz-f1, kni, pzg, Ada2b, hth, Stat92E, nau, danr, zfh2, Gug	cg, Dl (pubmed)		en, cg, pb, Dl (pubmed)	0	0	1	2	0	6	1	0
FBgn0263746	CR43671	motif scan	no	0	1	Impl2	0	1													0	0	1	0	0	0	0	0
FBgn0021738	Crg-1	ChIP-seq	no	0	1	ImpL2	2	0													0	0	0	0	0	2	0	0
FBgn0014143	croc	motif scan;ChIP-seq	no	0.899467	3	ImpL2;Pvf1;upd3	1	5	yes (yki)					yes (3)	ewg, prd, CG17568	opa	ewg, prd				1	4	0	0	0	1	0	1
FBgn0000411	D	motif scan;ChIP-seq	no	0.00973037	3	ImpL2;Pvf1;upd3	8	1	yes (both)	FBsf0000921471;FBsf0000921473;				yes (3)	vnd, nub, pdm2, vvl, ftz-f1, sim, ttk, CG4318, otp, lms, CG34367, hbn, Dsp1, Smox, CG17328, bin	vnd, nub, pdm2, trh, vvl, sim, CG4318, CG34367, Smox, bin	vnd, nub, pdm2, trh, vvl, ftz-f1, sim, ttk, N, CG4318, otp, lms, CG34367, Dsp1, Smox, CG17328, bin	SoxN (pubmed)		SoxN (pubmed)	0	0	1	2	1	5	1	1
FBgn0005677	dac	ChIP-seq	no	0.0786962	2	ImpL2;upd3	2	0			yes (1)	FC2854;	Eya1/3-Dach1/2-Six1 complex |	yes (1)			ey, danr			ey (pubmed)	0	0	0	0	1	1	0	0
FBgn0039283	danr	ChIP-seq	no	0.33487	1	ImpL2	2	0	yes (yki)					yes (1)			Dl, ci, ey, dac				0	0	0	0	0	2	0	1
FBgn0263239	dar1	motif scan	no	0.339677	2	ImpL2;upd3	0	12	yes (both)		yes (1)	FC2284;	Klf5-Pias1 complex |								0	4	8	0	0	0	1	1
FBgn0262636	dati	motif scan;ChIP-seq	no	0.13415	3	ImpL2;Pvf1;upd3	1	66													24	32	10	0	0	1	0	0
FBgn0261723	Dbx	ChIP-seq	no	0	2	ImpL2;Pvf1	6	0													0	0	0	3	0	3	0	0
FBgn0000439	Dfd	ChIP-seq	no	0	1	upd3	1	0						yes (1)		ase			jing (pubmed)		0	0	0	0	1	0	0	0
FBgn0023091	dimm	motif scan;ChIP-seq	no	0.0509336	2	ImpL2;Pvf1	3	3						yes (2)	da, ato, sqz, bowl, Nf-YC		da, ap, sqz, p53, bowl, Nf-YC				0	0	3	1	0	2	0	0
FBgn0285879	disco-r	ChIP-seq	no	0.981831	1	ImpL2	1	0	yes (both)												0	0	0	0	0	1	1	3
FBgn0040465	Dlip3	motif scan;ChIP-seq	no	0.0844888	3	ImpL2;Pvf1;upd3	3	9	yes (sd)		yes (1)	FC37;	positive regulation of transcription, DNA-dependent |	yes (3)	dl	dl	al, dl, CG4854, p53				6	1	2	1	0	2	2	0
FBgn0000157	Dll	ChIP-seq	no	0.0470421	2	Pvf1;upd3	3	0						yes (2)	Zif, Scr, C15, Dsp1, Dref, CG13287	Zif, abd-A		ss (pubmed)	ss (pubmed)		0	0	0	2	1	0	0	0
FBgn0030477	dmrt11E	ChIP-seq	no	0.0217266	2	ImpL2;Pvf1	5	0	yes (sd)	FBsf0000921471;											0	0	0	1	0	4	1	0
FBgn0038851	dmrt93B	ChIP-seq	no	0.0146005	3	ImpL2;Pvf1;upd3	4	0	yes (sd)												0	0	0	1	2	1	1	0
FBgn0039683	dmrt99B	ChIP-seq	no	0	3	ImpL2;Pvf1;upd3	8	0	yes (yki)	FBsf0000586615;FBsf0000884519;FBsf0000933390;											0	0	0	3	2	3	0	1
FBgn0035956	Doc2	motif scan;ChIP-seq	no	0.164505	2	ImpL2;Pvf1	2	1	yes (sd)		yes (3)	FC33;FC1380;FC2535;	E2F-6 complex | E2F6.com-1 | MLL1-WDR5 |	yes (2)	Scr, C15		Scr, Antp, abd-A, Abd-B, C15	erm (pubmed)		erm (pubmed)	1	0	0	0	0	2	3	0
FBgn0035954	Doc3	ChIP-seq	no	0.275246	1	Pvf1	1	0	yes (both)		yes (3)	FC33;FC1380;FC2535;	E2F-6 complex | E2F6.com-1 | MLL1-WDR5 |								0	0	0	1	0	0	1	1
FBgn0010109	dpn	ChIP-seq	no	0.0550683	2	ImpL2;Pvf1	8	0						yes (2)	h, E(spl)m8-HLH		h, E(spl)mgamma-HLH, E(spl)m8-HLH, gro, Hey	sisA, erm (pubmed)		N, sisA, erm (pubmed)	0	0	0	4	0	4	0	0
FBgn0000492	Dr	motif scan	no	0.0277004	2	Pvf1;upd3	0	2	yes (sd)		yes (1)	FC660;	PAX9-MSX1 complex |								1	1	0	0	0	0	1	0
FBgn0085369	Drgx	ChIP-seq	no	0.00955457	2	ImpL2;Pvf1	6	0	yes (sd)					yes (2)	wek		wek				0	0	0	4	0	2	1	0
FBgn0015381	dsf	motif scan;ChIP-seq	no	0	2	ImpL2;Pvf1	2	1			yes (1)	FC1445;	SHP-NR5A2 complex |								1	0	0	0	0	2	0	0
FBgn0002633	E(spl)m7-HLH	ChIP-seq	no	0.142538	1	ImpL2	3	0	yes (both)					yes (1)			ac, sc, CG11723, da, tj, E(spl)m8-HLH, gro			N (pubmed)	0	0	0	0	0	3	1	2
FBgn0000591	E(spl)m8-HLH	motif scan;ChIP-seq	no	0.0176517	3	ImpL2;Pvf1;upd3	5	5	yes (both)					yes (3)	da, dpn, h	da, h	da, dpn, h, E(spl)mgamma-HLH, E(spl)m7-HLH, gro	l(1)sc, ato, Dl, H (pubmed)	l(1)sc, Dl, H (pubmed)	l(1)sc, N, Dl, H, gro (pubmed)	1	2	2	1	0	4	3	2
FBgn0002734	E(spl)mdelta-HLH	ChIP-seq	no	0.0274961	1	ImpL2	1	0	yes (sd)	FBsf0000921471;				yes (1)			gro			N (pubmed)	0	0	0	0	0	1	1	0
FBgn0002735	E(spl)mgamma-HLH	ChIP-seq	no	0.0156743	1	ImpL2	2	0	yes (sd)					yes (1)			sc, da, dpn, E(spl)m8-HLH, gro, ac			N, erm (pubmed)	0	0	0	0	0	2	1	0
FBgn0000560	eg	motif scan;ChIP-seq	no	0.0351188	3	ImpL2;Pvf1;upd3	8	3		FBsf0000884519;FBsf0000933390;				yes (2)	E(spl)mbeta-HLH		E(spl)mbeta-HLH				3	0	0	5	1	2	0	0
FBgn0000576	ems	ChIP-seq	no	0.176074	1	ImpL2	1	0	yes (sd)					yes (1)			Scr, abd-A, Abd-B, su(Hw)				0	0	0	0	0	1	1	0
FBgn0000577	en	ChIP-seq	no	0.0406624	1	ImpL2	3	0	yes (both)					yes (1)			CG8478, gro			cg, ci (pubmed)	0	0	0	0	0	3	2	1
FBgn0031375	erm	motif scan;ChIP-seq	no	0.0043389	2	ImpL2;Pvf1	1	3										dpn, klu, Doc2, otp (pubmed)		dpn, klu, E(spl)mgamma-HLH, Doc2, otp (pubmed)	2	0	1	1	0	0	0	0
FBgn0287768	esg	motif scan;ChIP-seq	no	0	3	ImpL2;Pvf1;upd3	4	8	yes (yki)					yes (3)	Sp1, CG31441	Sp1, CG31441	Sp1, Clamp, CG31441	ase, pros (pubmed)	ase, pros (pubmed)	ase, pros, L (pubmed)	2	3	3	2	0	2	0	1
FBgn0263934	esn	ChIP-seq	no	0.594884	3	ImpL2;Pvf1;upd3	10	0						yes (2)	CG2116, CG3281		CG2116, CG3281, ZIPIC				0	0	0	4	4	2	0	0
FBgn0005658	Ets65A	motif scan;ChIP-seq	no	0	2	ImpL2;upd3	1	3	yes (sd)		yes (2)	FC1550;FC2836;	ERG-JUN-FOS DNA-protein complex | ETS2-ERG complex |								0	2	1	0	0	1	1	0
FBgn0000606	eve	ChIP-seq	no	0	2	ImpL2;Pvf1	3	0	yes (yki)					yes (2)	Scr, Dl, nmo		Scr, Antp, abd-A, Dl, gro, Abd-B, nmo	grn, zfh1 (pubmed)		grn, zfh1 (pubmed)	0	0	0	2	0	1	0	1
FBgn0005558	ey	motif scan;ChIP-seq	no	0.0372479	2	ImpL2;Pvf1	3	2			yes (2)	FC2041;FC838;	transcription factor complex | PAX6-SOX2 DNA-protein complex |	yes (2)	da, hth, foxo, dsx, Vsx2		da, dac, Antp, hth, foxo, gro, dsx, danr, Poxn	so, toy (pubmed)		dac, so, Nf-YA, eyg, pb, Antp, toy (pubmed)	2	0	0	1	0	2	0	0
FBgn0000625	eyg	ChIP-seq	no	0.018144	1	ImpL2	1	0			yes (1)	FC2041;	transcription factor complex |							N, H, ey (pubmed)	0	0	0	0	0	1	0	0
FBgn0031086	fd19B	ChIP-seq	no	0.0138371	1	Pvf1	2	0													0	0	0	2	0	0	0	0
FBgn0264954	fd3F	ChIP-seq	no	0.0045142	1	ImpL2	1	0	yes (sd)												0	0	0	0	0	1	1	0
FBgn0004896	fd59A	ChIP-seq	no	0.0246867	3	ImpL2;Pvf1;upd3	4	0			yes (2)	FC349;FC853;	Mcm1-SFF | protein import into mitochondrial inner membrane |								0	0	0	1	2	1	0	0
FBgn0004897	fd96Ca	ChIP-seq	no	0	3	ImpL2;Pvf1;upd3	6	0		FBsf0000884519;FBsf0000933390;											0	0	0	3	1	2	0	0
FBgn0004898	fd96Cb	ChIP-seq	no	0.0124763	2	ImpL2;Pvf1	2	0													0	0	0	1	0	1	0	0
FBgn0037475	Fer1	motif scan;ChIP-seq	no	0.210526	2	ImpL2;Pvf1	2	6			yes (2)	FC903;FC2696;	PTF1 complex (Ptf1a, Tcf12, Rbpj) | PTF1-bHLH complex |	yes (2)	Su(H)		Su(H)				3	0	3	1	0	1	0	0
FBgn0038402	Fer2	motif scan;ChIP-seq	no	0.0209528	2	ImpL2;Pvf1	3	8	yes (sd)		yes (2)	FC903;FC2696;	PTF1 complex (Ptf1a, Tcf12, Rbpj) | PTF1-bHLH complex |					foxo (pubmed)		foxo (pubmed)	6	0	2	0	0	3	2	0
FBgn0037937	Fer3	motif scan;ChIP-seq	no	0.435659	2	ImpL2;Pvf1	4	1	yes (sd)					yes (2)	da		da				1	0	0	1	0	3	2	0
FBgn0262477	FoxP	motif scan;ChIP-seq	no	0.0974382	3	ImpL2;Pvf1;upd3	4	18													9	5	4	2	0	2	0	0
FBgn0004652	fru	ChIP-seq	no	0.317056	3	ImpL2;Pvf1;upd3	9	0			yes (2)	FC1370;FC1322;	MYC-DNMT3A-ZBTB17 complex | BCL6-ZBTB17 complex |	yes (3)	Ada2b, usp, EcR	usp, EcR	Ada2b, usp, EcR	hb (pubmed)	hb (pubmed)	hb (pubmed)	0	0	0	2	5	2	0	0
FBgn0039932	fuss	ChIP-seq	no	0.0900395	2	ImpL2;Pvf1	4	0	yes (sd)					yes (2)	her, CG11906, Med		her, Med				0	0	0	2	0	2	2	0
FBgn0014179	gcm	ChIP-seq	no	0	2	ImpL2;Pvf1	5	0						yes (2)	hkb, slp1		Su(var)2-10, hkb, repo, slp1	hkb (pubmed)		hkb, repo (pubmed)	0	0	0	2	0	3	0	0
FBgn0019809	gcm2	ChIP-seq	no	0.00583084	1	ImpL2	3	0	yes (both)					yes (1)			gce, lms				0	0	0	0	0	3	1	2
FBgn0050011	gem	ChIP-seq	no	0.00891169	3	ImpL2;Pvf1;upd3	10	0	yes (both)	FBsf0000921471;FBsf0000586615;FBsf0000884519;FBsf0000933390;											0	0	0	2	2	6	1	1
FBgn0004618	gl	motif scan;ChIP-seq	no	0.0121882	3	ImpL2;Pvf1;upd3	7	2		FBsf0000884519;FBsf0000933390;										N (pubmed)	1	0	1	3	3	1	0	0
FBgn0259211	grh	ChIP-seq	no	0.209089	2	ImpL2;upd3	3	0	yes (sd)					yes (2)		vvl, abd-A, Rel	vvl, abd-A, Rel				0	0	0	0	1	2	3	0
FBgn0001138	grn	motif scan;ChIP-seq	no	0.0174564	3	ImpL2;Pvf1;upd3	3	1	yes (both)		yes (6)	FC1161;FC2281;FC725;FC1916;FC1681;FC2171;	Ternary complex (GATA4, SRF, MYOCD) | Gata1-Gfi1b complex | Gata1-Tal1-Tcf3-Lmo2 complex | Ldb1-Lmo2-Gata-1-Tal1-E47 complex | Gata1-Fog1 complex | Gata1-Ldb1-Tal1 complex |					eve (pubmed)		eve (pubmed)	0	1	0	1	1	1	2	1
FBgn0001148	gsb	motif scan;ChIP-seq	no	0.00823177	2	ImpL2;Pvf1	3	1			yes (4)	FC2041;FC1558;FC660;FC911;	transcription factor complex | Pax3-Lef1-Tle4 complex | PAX9-MSX1 complex | Pax7-HMT complex |					prd (pubmed)		prd (pubmed)	1	0	0	1	0	2	0	0
FBgn0001150	gt	motif scan;ChIP-seq	no	0.571351	3	ImpL2;Pvf1;upd3	8	2		FBsf0000921471;FBsf0000921473;				yes (2)	ttk		REPTOR-BP, ttk				0	1	1	1	0	7	0	0
FBgn0016660	H15	ChIP-seq	no	0	2	ImpL2;Pvf1	3	0	yes (sd)					yes (2)	otp		otp	pnr (pubmed)		pnr (pubmed)	0	0	0	1	0	2	1	0
FBgn0001180	hb	motif scan;ChIP-seq	no	0.788308	3	ImpL2;Pvf1;upd3	1	48			yes (1)	FC2783;	NRG1-IKZF4 complex |	yes (2)	Adf1, pum		Adf1, pum, Su(var)2-10, CG17612	Kr, fru (pubmed)	Kr, fru (pubmed)	Kr, bcd, fru (pubmed)	20	15	13	1	0	0	0	0
FBgn0008636	hbn	ChIP-seq	no	0.0544159	1	Pvf1	1	0	yes (yki)					yes (1)	otp, D, CG4318, lms						0	0	0	1	0	0	0	1
FBgn0027788	Hey	ChIP-seq	no	0	1	ImpL2	2	0	yes (sd)		yes (1)	FC2708;	HERP1/HEY2-NCOR-SIN3A complex |	yes (1)			dpn				0	0	0	0	0	2	1	0
FBgn0040318	HGTX	ChIP-seq	no	0.0326957	2	ImpL2;Pvf1	3	0	yes (sd)					yes (1)			gro				0	0	0	2	0	1	1	0
FBgn0038852	HHEX	ChIP-seq	no	0	2	ImpL2;Pvf1	3	0	yes (sd)					yes (2)	C15, elB		C15				0	0	0	1	0	2	1	0
FBgn0261434	hkb	motif scan;ChIP-seq	no	0.0884253	3	ImpL2;Pvf1;upd3	7	2		FBsf0000921471;				yes (2)	gcm, ftz-f1		gcm, ftz-f1, gro	gcm (pubmed)		gcm (pubmed)	0	2	0	2	1	4	0	0
FBgn0011276	HLH3B	ChIP-seq	no	0.0195053	2	ImpL2;Pvf1	3	0	yes (sd)	FBsf0000921471;	yes (4)	FC725;FC1916;FC2171;FC2761;	Gata1-Tal1-Tcf3-Lmo2 complex | Ldb1-Lmo2-Gata-1-Tal1-E47 complex | Gata1-Ldb1-Tal1 complex | Rb-tal-1-E2A-Lmo2-Ldb1 complex |	yes (2)	CG4496		CG4496				0	0	0	1	0	2	1	0
FBgn0011277	HLH4C	motif scan;ChIP-seq	no	0.0285973	2	ImpL2;Pvf1	3	3	yes (sd)					yes (1)			emc, CG14965				2	0	1	1	0	2	1	0
FBgn0264005	Hmx	ChIP-seq	no	0	1	ImpL2	2	0	yes (both)												0	0	0	0	0	2	1	1
FBgn0000448	Hr3	ChIP-seq	no	0.0146724	2	ImpL2;Pvf1	2	0	yes (both)					yes (2)	Ada2b, toy		Ada2b, toy			p53 (pubmed)	0	0	0	1	0	1	1	2
FBgn0264562	Hr4	ChIP-seq	no	0.0461933	3	ImpL2;Pvf1;upd3	6	0	yes (both)	FBsf0000586615;FBsf0000884519;FBsf0000933390;											0	0	0	3	2	1	1	2
FBgn0034012	Hr51	motif scan;ChIP-seq	no	0	3	ImpL2;Pvf1;upd3	5	1	yes (sd)	FBsf0000586615;FBsf0000884519;FBsf0000933390;				yes (3)	Eip75B	Eip75B	Eip75B				0	0	1	1	1	3	1	0
FBgn0037436	Hr83	motif scan;ChIP-seq	no	0.0170601	2	ImpL2;upd3	1	1	yes (sd)					yes (2)		tj	tj, kni, hth				0	1	0	0	0	1	1	0
FBgn0001235	hth	motif scan;ChIP-seq	no	0.796817	2	ImpL2;Pvf1	3	2	yes (sd)	FBsf0000921471;	yes (4)	FC2041;FC1642;FC1947;FC2365;	transcription factor complex | Hoxa9-PBX2-Meis1 complex | Acinar cell-specific C complex | Hippo/Warts pathway |	yes (2)	yki, lab, Scr, ci, ey, tio		Hr83, lab, Scr, ci, ey, Abd-B, tio	hng1, Scr (pubmed)		hng1, Scr, Antp, abd-A, L (pubmed)	2	0	0	0	0	3	1	0
FBgn0286204	ich	ChIP-seq	no	0	1	Pvf1	2	0	yes (sd)												0	0	0	2	0	0	1	0
FBgn0025776	ind	ChIP-seq	no	0	2	ImpL2;Pvf1	4	0						yes (1)			gro				0	0	0	1	0	3	0	0
FBgn0031434	insv	ChIP-seq	no	0.713785	3	ImpL2;Pvf1;upd3	12	0	yes (sd)	FBsf0000921471;FBsf0000586615;FBsf0000884519;				yes (3)	Su(H)	Su(H)	Su(H)	H (pubmed)	H (pubmed)	H (pubmed)	0	0	0	4	4	4	3	0
FBgn0001269	inv	ChIP-seq	no	0.0190614	1	Pvf1	1	0	yes (both)												0	0	0	1	0	0	2	1
FBgn0025679	Klf15	motif scan;ChIP-seq	no	0	2	ImpL2;upd3	2	4													0	4	0	0	0	2	0	0
FBgn0013469	klu	motif scan;ChIP-seq	no	0.705041	3	ImpL2;Pvf1;upd3	3	7	yes (both)									H, erm (pubmed)	H (pubmed)	N, H, erm (pubmed)	0	3	4	1	0	2	2	1
FBgn0032473	kmg	ChIP-seq	no	0.0232664	1	ImpL2	1	0	yes (sd)		yes (1)	FC1226;	REST-CoREST-mSIN3A complex |								0	0	0	0	0	1	1	0
FBgn0001323	knrl	motif scan;ChIP-seq	no	0.589385	1	Pvf1	1	2	yes (both)		yes (1)	FC2350;	putative complex without known function |	yes (1)	CG5953			kni (pubmed)			2	0	0	1	0	0	1	3
FBgn0001325	Kr	motif scan;ChIP-seq	no	0.0124693	3	ImpL2;Pvf1;upd3	9	2		FBsf0000921471;FBsf0000921473;				yes (3)	ovo	abd-A	ovo, Antp, abd-A, Abd-B	Eip75B, hb (pubmed)	Eip75B, hb (pubmed)	emc, Eip75B, hb (pubmed)	1	1	0	0	1	8	0	0
FBgn0288433	L	ChIP-seq	no	0	1	ImpL2	2	0	yes (both)												0	0	0	0	0	2	2	1
FBgn0002561	l(1)sc	motif scan;ChIP-seq	no	0.0123739	3	ImpL2;Pvf1;upd3	5	8		FBsf0000884519;FBsf0000933390;	yes (1)	FC2041;	transcription factor complex |	yes (3)	da	da	da, emc	da, h, E(spl)m8-HLH (pubmed)	da, h, E(spl)m8-HLH (pubmed)	N, da, h, E(spl)m8-HLH (pubmed)	2	3	3	3	1	1	0	0
FBgn0011278	lbe	ChIP-seq	no	0	2	ImpL2;Pvf1	3	0	yes (both)					yes (1)			abd-A, Abd-B				0	0	0	2	0	1	1	1
FBgn0039039	lmd	motif scan;ChIP-seq	no	0.00850972	3	ImpL2;Pvf1;upd3	4	2	yes (sd)					yes (2)		abd-A	abd-A				0	2	0	2	0	2	1	0
FBgn0034520	lms	ChIP-seq	no	0.0211024	2	ImpL2;Pvf1	3	0	yes (sd)					yes (2)	D, hbn, CG14655, mid, Vsx2		D, pnt, Poxn, gcm2, CG14655				0	0	0	1	0	2	1	0
FBgn0052105	Lmx1a	motif scan	no	0.0367517	2	ImpL2;upd3	0	2													0	1	1	0	0	0	0	0
FBgn0266129	lov	motif scan;ChIP-seq	no	0.120921	3	ImpL2;Pvf1;upd3	2	5		FBsf0000921471;											2	2	1	0	0	2	0	0
FBgn0002576	lz	ChIP-seq	no	0.0119457	3	ImpL2;Pvf1;upd3	3	0	yes (both)		yes (2)	FC1090;FC743;	RUNX1-CBF-beta-DNA complex | Rb1-Runx2 complex |					amos, Bgb, srp (pubmed)	aop, Bgb (pubmed)	aop, amos, Bgb, sv (pubmed)	0	0	0	1	1	1	1	1
FBgn0032493	Mabi	ChIP-seq	no	0	3	ImpL2;Pvf1;upd3	3	0		FBsf0000921471;				yes (1)			Poxn				0	0	0	1	1	1	0	0
FBgn0011655	Med	ChIP-seq	no	0	1	ImpL2	3	0		FBsf0000921471;FBsf0000921473;	yes (20)	FC2041;FC499;FC1887;FC2513;FC2877;FC1190;FC1388;FC160;FC221;FC2362;FC303;FC2231;FC943;FC1383;FC240;FC441;FC1826;FC207;FC2267;FC2043;	transcription factor complex | SMAD3-SMAD4-FOXO3-FOXG1 complex | SMAD3-SMAD4-cJun-cFos complex | Nkx3.2-SMAD1-SMAD4-HDAC-Sin3A complex | SMAD3/4-E2F4/5-p107-DP1 complex | SKI-SMAD3-SMAD4 pentameric complex | SMAD3-SMAD4-CTCF protein-DNA complex | SMAD3-SMAD4-cJUN complex | SMAD3-SMAD4-SP1 complex | Nkx3.2-SMAD1-SMAD4 complex | SMAD3-SMAD4-FOXO1 complex | SMAD2-SMAD4-FAST1-TGIF complex, TGF(beta) …								0	0	0	0	0	3	0	0
FBgn0288966	Med	ChIP-seq	no	0	2	ImpL2;Pvf1	5	0						yes (2)	Smox, fuss, Snoo		Smox, Mad, fuss, Snoo	Snoo (pubmed)		Mad, Snoo (pubmed)	0	0	0	3	0	2	0	0
FBgn0261963	mid	ChIP-seq	no	0	2	Pvf1;upd3	4	0	yes (sd)					yes (2)	ci, pnr, lms	abd-A, pnr		pnr (pubmed)	pnr (pubmed)		0	0	0	3	1	0	1	0
FBgn0002914	Myb	ChIP-seq	no	0	2	ImpL2;Pvf1	2	0	yes (sd)		yes (1)	FC1615;	Myb complex |	yes (2)	E2f2, Dp, CTCF, Ada2b		E2f2, Dp, CTCF, Ada2b	E2f1 (pubmed)		E2f1 (pubmed)	0	0	0	1	0	1	1	0
FBgn0002922	nau	motif scan;ChIP-seq	no	0	2	ImpL2;Pvf1	1	1	yes (sd)		yes (2)	FC1935;FC194;	Srf-myogenin-E12 complex | Myod1-Tcf3 complex |	yes (2)	Scr, ci		Scr, Antp, abd-A, ci, Abd-B				1	0	0	0	0	1	2	0
FBgn0028999	nerfin-1	ChIP-seq	no	0	2	ImpL2;Pvf1	7	0	yes (sd)	FBsf0000921471;				yes (2)	sd, yki		sd	pros (pubmed)		pros (pubmed)	0	0	0	3	0	4	3	0
FBgn0041105	nerfin-2	ChIP-seq	no	0.0116376	2	ImpL2;Pvf1	2	0													0	0	0	1	0	1	0	0
FBgn0002931	net	ChIP-seq	no	0.879855	3	ImpL2;Pvf1;upd3	5	0	yes (sd)					yes (1)			Clamp	Dl (pubmed)	Dl (pubmed)	emc, Dl (pubmed)	0	0	0	2	2	1	1	0
FBgn0037085	Neu2	ChIP-seq	no	0.0302834	1	ImpL2	1	0			yes (2)	FC1370;FC1322;	MYC-DNMT3A-ZBTB17 complex | BCL6-ZBTB17 complex |	yes (1)			wek				0	0	0	0	0	1	0	0
FBgn0042696	NfI	ChIP-seq	no	0.338627	2	ImpL2;Pvf1	3	0													0	0	0	1	0	2	0	0
FBgn0011817	nmo	ChIP-seq	no	0.940659	2	ImpL2;Pvf1	6	0	yes (sd)		yes (2)	FC702;FC2006;	TGF-Ncore | STAT3-NLK-MAP3K7 complex |	yes (2)	eve		Mad, eve	Dl, H (pubmed)		N, Dl, H (pubmed)	0	0	0	2	0	4	2	0
FBgn0004102	oc	ChIP-seq	no	0	1	ImpL2	3	0	yes (both)	FBsf0000921471;				yes (1)			Ada2b, Eip75B, Oli, Ravus, CG31441				0	0	0	0	0	3	1	1
FBgn0026058	OdsH	ChIP-seq	no	0.0110778	3	ImpL2;Pvf1;upd3	11	0	yes (both)												0	0	0	5	4	2	1	1
FBgn0032651	Oli	motif scan;ChIP-seq	no	0	2	ImpL2;Pvf1	7	1	yes (sd)					yes (1)			CG9727, oc				0	0	1	2	0	5	3	0
FBgn0028996	onecut	ChIP-seq	no	0.0969296	1	ImpL2	3	0			yes (1)	FC107;	C/EBPalpha-HNF6 complex |								0	0	0	0	0	3	0	0
FBgn0003002	opa	motif scan	no	0.477939	1	upd3	0	2	yes (sd)					yes (1)		croc					0	2	0	0	0	0	1	0
FBgn0025360	Optix	ChIP-seq	no	0	2	ImpL2;Pvf1	5	0	yes (sd)					yes (1)			gro				0	0	0	3	0	2	1	0
FBgn0015524	otp	ChIP-seq	no	0.665424	2	ImpL2;Pvf1	3	0	yes (both)					yes (2)	ttk, D, hbn, H15, Vsx2, Dsp1		ttk, D, H15, Dsp1	erm (pubmed)		erm (pubmed)	0	0	0	1	0	2	1	1
FBgn0037618	ouib	ChIP-seq	no	0.0625737	3	ImpL2;Pvf1;upd3	4	0			yes (1)	FC2783;	NRG1-IKZF4 complex |								0	0	0	1	1	2	0	0
FBgn0003028	ovo	motif scan;ChIP-seq	no	0.167736	2	ImpL2;Pvf1	3	1	yes (both)		yes (2)	FC1370;FC1322;	MYC-DNMT3A-ZBTB17 complex | BCL6-ZBTB17 complex |	yes (2)	crol, yki, Kr		crol, Kr				1	0	0	1	0	2	1	2
FBgn0051481	pb	ChIP-seq	no	0	1	ImpL2	1	0												d, Scr, Antp, ci, ey (pubmed)	0	0	0	0	0	1	0	0
FBgn0261588	pdm3	ChIP-seq	no	0.145722	3	ImpL2;Pvf1;upd3	6	0	yes (yki)												0	0	0	3	2	1	0	1
FBgn0025334	PHDP	ChIP-seq	no	0	2	ImpL2;Pvf1	5	0	yes (sd)					yes (2)	E2f2		E2f2				0	0	0	2	0	3	1	0
FBgn0261015	Pif1A	ChIP-seq	no	0.0335179	3	ImpL2;Pvf1;upd3	6	0	yes (sd)												0	0	0	2	2	2	3	0
FBgn0046874	Pif1B	ChIP-seq	no	0	3	ImpL2;Pvf1;upd3	4	0	yes (sd)												0	0	0	2	1	1	3	0
FBgn0003117	pnr	motif scan	no	0.885523	3	ImpL2;Pvf1;upd3	0	8	yes (sd)		yes (1)	FC1161;	Ternary complex (GATA4, SRF, MYOCD) |	yes (3)	mid, Scr, Ada2b	mid, abd-A, tup	Scr, Antp, Ada2b, abd-A, tin, Abd-B, Mad, tup	NFAT, H15, mid, Dek (pubmed)	mid, Dek (pubmed)	NFAT, H15, Dek, L (pubmed)	2	2	4	0	0	0	2	0
FBgn0003130	Poxn	ChIP-seq	no	0.0287597	1	ImpL2	1	0	yes (sd)					yes (1)			CG10209, Deaf1, bcd, Mabi, svp, ey, CG17328, CG11723, lms, Asciz			sv (pubmed)	0	0	0	0	0	1	1	0
FBgn0003145	prd	ChIP-seq	no	0	2	ImpL2;Pvf1	6	0		FBsf0000921471;	yes (3)	FC2041;FC1558;FC911;	transcription factor complex | Pax3-Lef1-Tle4 complex | Pax7-HMT complex |	yes (2)	slp2, bin, croc, ci		slp2, bin, croc, ci	Myc, gsb (pubmed)		Myc, gsb (pubmed)	0	0	0	2	0	4	0	0
FBgn0035687	Prdm13	ChIP-seq	no	0.118019	2	ImpL2;Pvf1	2	0													0	0	0	1	0	1	0	0
FBgn0004595	pros	ChIP-seq	no	0.0646172	3	ImpL2;Pvf1;upd3	8	0		FBsf0000921471;FBsf0000921473;								esg, nerfin-1 (pubmed)	esg, pnt (pubmed)	esg, pnt, sv, nerfin-1 (pubmed)	0	0	0	2	1	5	0	0
FBgn0011701	repo	ChIP-seq	no	0.0231246	1	ImpL2	1	0						yes (1)			gcm			gcm (pubmed)	0	0	0	0	0	1	0	0
FBgn0003254	rib	motif scan;ChIP-seq	no	0.424981	3	ImpL2;Pvf1;upd3	4	8	yes (sd)		yes (3)	FC1370;FC1322;FC889;	MYC-DNMT3A-ZBTB17 complex | BCL6-ZBTB17 complex | salivary gland morphogenesis |	yes (2)	Ada2b, ttk, mod(mdg4), br		Mad, Ada2b, ttk, mod(mdg4), br				4	2	2	1	0	3	3	0
FBgn0267337	rn	motif scan;ChIP-seq	no	0.0226507	3	ImpL2;Pvf1;upd3	3	78			yes (1)	FC1226;	REST-CoREST-mSIN3A complex |							N (pubmed)	39	29	10	1	0	2	0	0
FBgn0003267	ro	ChIP-seq	no	0.0897776	2	ImpL2;Pvf1	3	0	yes (sd)									amos, ato (pubmed)		amos (pubmed)	0	0	0	1	0	2	1	0
FBgn0003300	run	motif scan;ChIP-seq	no	0.0131726	3	ImpL2;Pvf1;upd3	7	2	yes (sd)	FBsf0000921471;FBsf0000921473;	yes (3)	FC702;FC1090;FC743;	TGF-Ncore | RUNX1-CBF-beta-DNA complex | Rb1-Runx2 complex |	yes (3)	Bgb, H	Bgb, H	Bgb, H, gro	ttk (pubmed)		gro, ttk (pubmed)	0	2	0	1	0	6	1	0
FBgn0259162	RunxB	ChIP-seq	no	0	1	Pvf1	2	0			yes (2)	FC1090;FC743;	RUNX1-CBF-beta-DNA complex | Rb1-Runx2 complex |								0	0	0	2	0	0	0	0
FBgn0020617	Rx	ChIP-seq	no	0	2	ImpL2;Pvf1	2	0	yes (both)					yes (2)	mod(mdg4)		mod(mdg4)				0	0	0	1	0	1	1	2
FBgn0000287	salr	motif scan;ChIP-seq	no	0.251185	3	ImpL2;Pvf1;upd3	5	8	yes (both)					yes (3)	pdm2	pdm2	pdm2			salm (pubmed)	4	0	4	2	1	2	2	2
FBgn0003339	Scr	ChIP-seq	no	0.0152909	2	ImpL2;Pvf1	2	0						yes (2)	slp2, Su(H), Mef2, eve, mam, twi, apt, Dll, Doc2, kni, hth, srp, bap, nau, zfh1, pnr		slp2, salm, Su(H), tup, ap, Mef2, eve, mam, twi, Doc2, kni, hth, ems, tin, bap, slou, pnt, nau, zfh1, pnr	lab, hth, Dsp1 (pubmed)		lab, pb, Antp, hth, Dsp1 (pubmed)	0	0	0	1	0	1	0	0
FBgn0035481	scrape	motif scan;ChIP-seq	no	0.00933151	3	ImpL2;Pvf1;upd3	5	3	yes (both)	FBsf0000884519;FBsf0000933390;											0	1	2	2	1	2	3	1
FBgn0004880	scrt	motif scan;ChIP-seq	no	0	2	ImpL2;upd3	2	5	yes (yki)												0	1	4	0	0	2	0	1
FBgn0002573	sens	motif scan	no	0	2	ImpL2;Pvf1	0	4			yes (1)	FC2281;	Gata1-Gfi1b complex |	yes (2)	CG5953, CG8478, ac		CG5953, CG8478, ac	sc, sd, Dl (pubmed)		sc, sd, Dl (pubmed)	1	0	3	0	0	0	0	0
FBgn0028991	seq	ChIP-seq	no	0	2	ImpL2;Pvf1	5	0	yes (both)	FBsf0000921471;				yes (2)	row		row				0	0	0	2	0	3	3	1
FBgn0032741	Sidpn	motif scan;ChIP-seq	no	0.127301	3	ImpL2;Pvf1;upd3	3	5	yes (sd)					yes (1)			gro				0	1	4	1	0	2	3	0
FBgn0004666	sim	motif scan;ChIP-seq	no	0.0118784	3	ImpL2;Pvf1;upd3	1	5			yes (1)	FC628;	Arnt-Sim1 complex |	yes (3)	D, tgo	D, tgo	D, tgo	tgo (pubmed)	tgo (pubmed)	tgo (pubmed)	2	2	1	0	0	1	0	0
FBgn0003411	sisA	ChIP-seq	no	0.455769	2	ImpL2;Pvf1	3	0	yes (sd)									sc, dpn (pubmed)		sc, dpn (pubmed)	0	0	0	1	0	2	1	0
FBgn0027364	Six4	ChIP-seq	no	0	1	ImpL2	1	0			yes (1)	FC2854;	Eya1/3-Dach1/2-Six1 complex |	yes (1)			CG9727				0	0	0	0	0	1	0	0
FBgn0002941	slou	ChIP-seq	no	0.010432	1	ImpL2	1	0						yes (1)			Scr, Antp, abd-A, Abd-B				0	0	0	0	0	1	0	0
FBgn0003430	slp1	motif scan;ChIP-seq	no	0.215504	3	ImpL2;Pvf1;upd3	3	9		FBsf0000921471;	yes (1)	FC499;	SMAD3-SMAD4-FOXO3-FOXG1 complex |	yes (2)	CG12659, gcm		gro, CG12659, gcm				7	1	1	2	0	1	0	0
FBgn0004567	slp2	motif scan;ChIP-seq	no	0.203941	3	ImpL2;Pvf1;upd3	2	14	yes (sd)		yes (1)	FC499;	SMAD3-SMAD4-FOXO3-FOXG1 complex |	yes (3)	prd, Scr	abd-A	prd, Scr, abd-A, Abd-B				10	2	2	0	0	2	3	0
FBgn0003460	so	ChIP-seq	no	0.648077	2	ImpL2;Pvf1	6	0	yes (sd)		yes (1)	FC2854;	Eya1/3-Dach1/2-Six1 complex |	yes (2)	Opbp, cg		gro, cg	ey (pubmed)		ey (pubmed)	0	0	0	4	0	2	3	0
FBgn0039938	Sox102F	ChIP-seq	no	0.243453	3	ImpL2;Pvf1;upd3	15	0	yes (sd)	FBsf0000586615;FBsf0000884519;FBsf0000933390;											0	0	0	4	4	7	1	0
FBgn0005613	Sox15	ChIP-seq	no	0.00743587	3	ImpL2;Pvf1;upd3	4	0	yes (sd)												0	0	0	1	2	1	2	0
FBgn0029123	SoxN	ChIP-seq	no	0.01029	2	ImpL2;Pvf1	3	0	yes (sd)		yes (2)	FC1592;FC838;	OCT1-SOX2 DNA-protein complex | PAX6-SOX2 DNA-protein complex |					D, pan (pubmed)		D, pan (pubmed)	0	0	0	2	0	1	2	0
FBgn0020378	Sp1	motif scan;ChIP-seq	no	0.0973811	3	ImpL2;Pvf1;upd3	5	6						yes (3)	pho, Odj, esg	pho, esg	pho, Odj, bcd, esg		btd (pubmed)		0	4	2	1	3	1	0	0
FBgn0033358	spab	ChIP-seq	no	0.034437	3	ImpL2;Pvf1;upd3	7	0		FBsf0000884519;FBsf0000933390;											0	0	0	3	3	1	0	0
FBgn0010768	sqz	motif scan;ChIP-seq	no	0.840046	3	ImpL2;Pvf1;upd3	4	244	yes (both)					yes (3)	dimm, Rel	Rel	dimm, ap, Rel				106	97	41	1	1	2	2	2
FBgn0003499	sr	motif scan;ChIP-seq	no	0.086699	1	ImpL2	4	2	yes (sd)												0	0	2	0	0	4	1	0
FBgn0003511	Sry-beta	ChIP-seq	no	0	1	ImpL2	1	0						yes (1)			CG8159				0	0	0	0	0	1	0	0
FBgn0003513	ss	motif scan;ChIP-seq	no	0.00275078	3	ImpL2;Pvf1;upd3	17	4		FBsf0000884519;FBsf0000933390;	yes (1)	FC2920;	6S-nuclear aryl hydrocarbon (Ah) receptor ligand-activated complex |	yes (3)	tgo	tgo	tgo	Dll, tgo (pubmed)	Dll, tgo (pubmed)	al, Antp, tgo (pubmed)	2	1	1	4	8	5	0	0
FBgn0005561	sv	ChIP-seq	no	0.015894	1	ImpL2	2	0						yes (1)			abd-A			lz, Poxn, pros, ttk (pubmed)	0	0	0	0	0	2	0	0
FBgn0003651	svp	motif scan;ChIP-seq	no	0.660568	3	ImpL2;Pvf1;upd3	10	1		FBsf0000921471;				yes (3)	Gug, Vsx2, acj6	abd-A, Vsx2, acj6	Antp, abd-A, Gug, Abd-B, H2.0, Poxn, acj6				0	0	1	3	3	4	0	0
FBgn0015550	tap	motif scan;ChIP-seq	no	0.371529	3	ImpL2;Pvf1;upd3	2	6	yes (sd)					yes (2)	E(spl)mbeta-HLH		E(spl)mbeta-HLH				5	1	0	0	0	2	1	0
FBgn0261953	TfAP-2	ChIP-seq	no	0.00529414	2	Pvf1;upd3	2	0	yes (yki)					yes (2)	Dif	Dif					0	0	0	1	1	0	0	1
FBgn0038978	tHMG1	ChIP-seq	no	0.125282	1	ImpL2	1	0			yes (2)	FC26;FC398;	SPN | FACT complex |								0	0	0	0	0	1	0	0
FBgn0004110	tin	ChIP-seq	no	0.00815756	1	ImpL2	4	0	yes (both)	FBsf0000921471;				yes (1)			Scr, abd-A, pnr, Abd-B				0	0	0	0	0	4	1	1
FBgn0028979	tio	ChIP-seq	no	0.340593	2	ImpL2;Pvf1	2	0	yes (yki)					yes (2)	hth		hth				0	0	0	1	0	1	0	1
FBgn0000964	tj	motif scan;ChIP-seq	no	0.0120655	3	ImpL2;Pvf1;upd3	6	3	yes (sd)	FBsf0000921471;				yes (3)	odd, bsh	Hr83	Hr83, E(spl)m7-HLH, bsh	slbo (pubmed)		slbo (pubmed)	0	3	0	2	1	3	1	0
FBgn0003720	tll	motif scan;ChIP-seq	no	0	2	ImpL2;upd3	3	1	yes (sd)	FBsf0000921471;FBsf0000921473;	yes (1)	FC1342;	putative complex without known function |	yes (1)			Gug				0	1	0	0	0	3	1	0
FBgn0036285	toe	ChIP-seq	no	0.130894	1	ImpL2	1	0			yes (1)	FC2041;	transcription factor complex |								0	0	0	0	0	1	0	0
FBgn0019650	toy	motif scan;ChIP-seq	no	0.057189	2	ImpL2;Pvf1	1	2			yes (1)	FC838;	PAX6-SOX2 DNA-protein complex |	yes (2)	Mnt, CG9609, stc, Hr3, Zif		Mnt, CG9609, stc, Hr3, CG10147, Stat92E, p53, Zif	ey (pubmed)		ey (pubmed)	2	0	0	0	0	1	0	0
FBgn0262139	trh	motif scan;ChIP-seq	no	0.399676	2	ImpL2;upd3	1	2						yes (2)		D, tgo	D, tgo		tgo (pubmed)	tgo (pubmed)	0	2	0	0	0	1	0	0
FBgn0003900	twi	ChIP-seq	no	0.395984	2	ImpL2;Pvf1	7	0		FBsf0000921471;				yes (2)	da, dl, Mef2, Scr		da, dl, Mef2, Scr, Antp, abd-A, Abd-B	sna (pubmed)		sna (pubmed)	0	0	0	1	0	6	0	0
FBgn0288888	tx	motif scan;ChIP-seq	no	0	2	ImpL2;Pvf1	1	1	yes (sd)					yes (2)	ssp		ssp				1	0	0	0	0	1	2	0
FBgn0024184	unc-4	ChIP-seq	no	0	2	ImpL2;Pvf1	2	0													0	0	0	1	0	1	0	0
FBgn0015561	unpg	ChIP-seq	no	0.0168986	2	ImpL2;Pvf1	6	0	yes (sd)												0	0	0	3	0	3	1	0
FBgn0263511	Vsx1	ChIP-seq	no	0.0228063	1	ImpL2	1	0													0	0	0	0	0	1	0	0
FBgn0263512	Vsx2	ChIP-seq	no	0.0644086	2	Pvf1;upd3	2	0	yes (sd)					yes (2)	otp, svp, ey, Deaf1, CG10209, lms	svp, Deaf1					0	0	0	1	1	0	1	0
FBgn0086680	vvl	ChIP-seq	no	0.346054	3	ImpL2;Pvf1;upd3	9	0	yes (sd)	FBsf0000921471;FBsf0000884519;FBsf0000933390;				yes (3)	D, Ada2b, acj6	D, acj6, grh	D, Ada2b, acj6, grh, H2.0	acj6 (pubmed)	tup, acj6 (pubmed)	tup, acj6 (pubmed)	0	0	0	3	1	5	1	0
FBgn0001983	wor	ChIP-seq	no	0.0128527	2	ImpL2;Pvf1	3	0	yes (sd)												0	0	0	1	0	2	1	0
FBgn0037921	Zaf1	ChIP-seq	no	0.43381	3	ImpL2;Pvf1;upd3	10	0		FBsf0000884519;FBsf0000933390;FBsf0000933391;											0	0	0	4	5	1	0	0
FBgn0004053	zen	ChIP-seq	no	0	2	ImpL2;Pvf1	3	0		FBsf0000921471;	yes (1)	FC1947;	Acinar cell-specific C complex |	yes (2)	Smox		Smox, Mad				0	0	0	1	0	2	0	0
FBgn0004054	zen2	ChIP-seq	no	0	1	Pvf1	1	0													0	0	0	1	0	0	0	0
FBgn0004606	zfh1	motif scan;ChIP-seq	no	0.190335	3	ImpL2;Pvf1;upd3	2	4	yes (both)		yes (3)	FC2408;FC2450;FC2703;	CtBP complex | CtBP | CtBP core complex |	yes (3)	Scr	abd-A	Scr, abd-A, Abd-B	eve (pubmed)		eve (pubmed)	2	2	0	0	0	2	2	1
FBgn0259789	zld	motif scan;ChIP-seq	no	0.00518641	2	ImpL2;Pvf1	4	3	yes (sd)	FBsf0000921471;FBsf0000921473;											3	0	0	0	0	4	1	0
