# Supplementary material for: TF2TG: an online resource mining the potential gene targets of transcription factors in Drosophila
Source: Genetics. 2025 May 2;232(1):iyaf082. doi: 10.1093/genetics/iyaf082 (PMC12774851; doi:10.1093/genetics/iyaf082)
Supplement: iyaf082_Supplementary_Data [file iyaf082_supplementary_data.zip › Supplemental_Table_3_GENETICS-2025-308063.xlsx]

## Sheet: PANGEA pathway
Gene Set Category	Gene Set ID	Gene Set Name	Gene Set Size	Count Overlap Gene	Fold Enrichment	log2 fold	P value	P value calc log_10	Bonferroni	Benjamini & Hochberg	Benjamini & Yekutieli	Overlaping Gene Symbols	Overlapping Gene IDs
DRSC PathON signaling pathway core components	PathON:6	NF-kappa B/Imd signaling pathway	36	5	4.949	2.307	0.00312444	2.50523	1	0.0150588	0.104731	Jra,kay,Rel,Stat92E,Dsp1	FBgn0001291,FBgn0001297,FBgn0014018,FBgn0016917,FBgn0278608
DRSC PathON signaling pathway core components	PathON:7	NF-kappa B/Toll signaling pathway	66	5	2.6994	1.433	0.0375792	1.42505	1	0.108317	0.753319	gro,wek,Dif,Deaf1,dl	FBgn0001139,FBgn0001990,FBgn0011274,FBgn0013799,FBgn0260632
DRSC PathON signaling pathway core components	PathON:11	TNF-alpha signaling pathway	26	3	4.1115	2.04	0.0353685	1.45138	1	0.103984	0.723184	aop,Jra,kay	FBgn0000097,FBgn0001291,FBgn0001297
DRSC PathON signaling pathway core components	PathON:10	TGF-beta/BMP signaling pathway	20	3	5.3449	2.418	0.0175393	1.75599	1	0.0582661	0.405229	shn,Mad,Dad	FBgn0003396,FBgn0011648,FBgn0020493
DRSC PathON signaling pathway core components	PathON:5	Jak/Stat signaling pathway	31	7	8.0461	3.008	1.90823e-05	4.71937	0.0112204	0.00049616	0.00345069	E(bx),zfh2,ken,apt,Stat92E,nub,pzg	FBgn0000541,FBgn0004607,FBgn0011236,FBgn0015903,FBgn0016917,FBgn0085424,FBgn0259785
DRSC PathON signaling pathway core components	PathON:1	EGFR/FGFR/PvR signaling pathway	105	8	2.7149	1.441	0.0093841	2.02761	1	0.0363017	0.252471	aop,gro,pnt,pum,ttk,Ets21C,Gug,cic	FBgn0000097,FBgn0001139,FBgn0003118,FBgn0003165,FBgn0003870,FBgn0005660,FBgn0010825,FBgn0262582
DRSC PathON signaling pathway core components	PathON:8	Notch signaling pathway	82	6	2.6073	1.383	0.0275831	1.55936	1	0.0840355	0.58445	H,E(spl)m3-HLH,mam,E(spl)mbeta-HLH,N,Su(H)	FBgn0001169,FBgn0002609,FBgn0002643,FBgn0002733,FBgn0004647,FBgn0004837

## Sheet: PANGEA complex
Gene Set Category	Gene Set ID	Gene Set Name	Gene Set Size	Count Overlap Gene	Fold Enrichment	log2 fold	P value	P value calc log_10	Bonferroni	Benjamini & Hochberg	Benjamini & Yekutieli	Overlaping Gene Symbols	Overlapping Gene IDs
DRSC COMPLEAT protein complex (literature)	FC56	p50-p65 NF(kappa)B-SRC1 complex	3	3	35.6327	5.155	2.19391e-05	4.65878	0.0129002	0.00049616	0.00345069	Dif,Rel,dl	FBgn0011274,FBgn0014018,FBgn0260632
DRSC COMPLEAT protein complex (literature)	FC528	I(kappa)B(alpha)-NF(kappa)Bp50-NF(kappa)Bp65 complex	4	3	26.7245	4.74	8.59229e-05	4.06589	0.0505227	0.00153099	0.0106477	Dif,Rel,dl	FBgn0011274,FBgn0014018,FBgn0260632
DRSC COMPLEAT protein complex (literature)	FC2290	CHUK-NFKB2-REL-IKBKG-SPAG9-NFKB1-NFKBIE-COPB2-TNIP1-NFKBIA-RELA-TNIP2 complex	9	3	11.8776	3.57	0.00162433	2.78933	0.955104	0.0117248	0.0815434	Dif,Rel,dl	FBgn0011274,FBgn0014018,FBgn0260632
DRSC COMPLEAT protein complex (literature)	FC2683	TNF-alpha/NF-kappa B signaling complex (SEC16A, CHUK, IKBKB, NFKB2, REL, IKBKG, MAP3K14, RELA, FBXW7, USP2)	9	3	11.8776	3.57	0.00162433	2.78933	0.955104	0.0117248	0.0815434	Dif,Rel,dl	FBgn0011274,FBgn0014018,FBgn0260632
DRSC COMPLEAT protein complex (literature)	FC1069	TNF-alpha/NF-kappa B signaling complex (CHUK, KPNA3, NFKB2, NFKBIB, REL, IKBKG, NFKB1, NFKBIE, RELB, NFKBIA, RELA, TNIP2)	10	3	10.6898	3.418	0.00227239	2.64352	1	0.0117248	0.0815434	Dif,Rel,dl	FBgn0011274,FBgn0014018,FBgn0260632
DRSC COMPLEAT protein complex (literature)	FC2311	TNF-alpha/Nf-kappa B signaling complex (RPL6, RPL30, RPS13, CHUK, DDX3X, NFKB2, NFKBIB, REL, IKBKG, NFKB1, MAP3K8, RELB, GLG1, NFKBIA, RELA, TNIP2, GTF2I)	12	3	8.9082	3.155	0.00399557	2.39842	1	0.018646	0.129679	Dif,Rel,dl	FBgn0011274,FBgn0014018,FBgn0260632
DRSC COMPLEAT protein complex (literature)	FC955	TNF-alpha/NF-kappa B signaling complex (CHUK, BTRC, NFKB2, PPP6C, REL, CUL1, IKBKE, SAPS2, SAPS1, ANKRD28, RELA, SKP1)	19	3	5.6262	2.492	0.0152191	1.81761	1	0.0511363	0.355642	Dif,Rel,dl	FBgn0011274,FBgn0014018,FBgn0260632
DRSC COMPLEAT protein complex (literature)	FC2049	TNF-alpha/NF-kappa B signaling complex 5	28	3	3.8178	1.933	0.0427837	1.36872	1	0.111826	0.777729	Dif,Rel,dl	FBgn0011274,FBgn0014018,FBgn0260632
DRSC COMPLEAT protein complex (literature)	FC591	SKI-SMAD2 hexameric complex	2	2	35.6327	5.155	0.000785643	3.10477	0.461958	0.00650646	0.045251	Smox,Snoo	FBgn0025800,FBgn0085450
DRSC COMPLEAT protein complex (literature)	FC1190	SKI-SMAD3-SMAD4 pentameric complex	3	2	23.7551	4.57	0.00231305	2.63581	1	0.0117248	0.0815434	Smox,Snoo	FBgn0025800,FBgn0085450
DRSC COMPLEAT protein complex (literature)	FC1409	SMAD2-SKI-NCOR complex	3	2	23.7551	4.57	0.00231305	2.63581	1	0.0117248	0.0815434	Smox,Snoo	FBgn0025800,FBgn0085450
DRSC COMPLEAT protein complex (literature)	FC1813	SMURF2-SMAD3-SnoN complex, TGF(beta)-dependent	3	2	23.7551	4.57	0.00231305	2.63581	1	0.0117248	0.0815434	Smox,Snoo	FBgn0025800,FBgn0085450
DRSC COMPLEAT protein complex (literature)	FC705	putative complex without known function	2	2	35.6327	5.155	0.000785643	3.10477	0.461958	0.00650646	0.045251	Ada2b,M1BP	FBgn0037555,FBgn0037621
DRSC COMPLEAT protein complex (literature)	FC1935	Srf-myogenin-E12 complex	3	2	23.7551	4.57	0.00231305	2.63581	1	0.0117248	0.0815434	bs,da	FBgn0004101,FBgn0267821
DRSC COMPLEAT protein complex (literature)	FC1654	ELK1-SRF-ELK4 complex	2	2	35.6327	5.155	0.000785643	3.10477	0.461958	0.00650646	0.045251	bs,Ets96B	FBgn0004101,FBgn0039225
DRSC COMPLEAT protein complex (literature)	FC1465	Foxo4-Srf-Myocd complex	3	3	35.6327	5.155	2.19391e-05	4.65878	0.0129002	0.00049616	0.00345069	bs,foxo,Mrtf	FBgn0004101,FBgn0038197,FBgn0052296
DRSC COMPLEAT protein complex (literature)	FC606	putative complex without known function	9	3	11.8776	3.57	0.00162433	2.78933	0.955104	0.0117248	0.0815434	CG10949,CG10209,CG6683	FBgn0032858,FBgn0033971,FBgn0035902
DRSC COMPLEAT protein complex (literature)	FC2175	INO80 chromatin remodeling complex	13	2	5.4819	2.455	0.0499584	1.30139	1	0.111826	0.777729	CG12659,da	FBgn0040929,FBgn0267821
DRSC COMPLEAT protein complex (literature)	FC1342	putative complex without known function	8	2	8.9082	3.155	0.0196654	1.7063	1	0.0625042	0.434704	CG17568,CG9705	FBgn0032763,FBgn0036661
DRSC COMPLEAT protein complex (literature)	FC723	Ribosome-associated complex (RAC)	3	2	23.7551	4.57	0.00231305	2.63581	1	0.0117248	0.0815434	CG7556,CG10565	FBgn0030990,FBgn0037051
DRSC COMPLEAT protein complex (literature)	FC1988	regulation of translation	5	2	14.2531	3.833	0.00742675	2.1292	1	0.0291129	0.202474	CG7556,CG10565	FBgn0030990,FBgn0037051
DRSC COMPLEAT protein complex (literature)	FC2417	picNuA4	8	2	8.9082	3.155	0.0196654	1.7063	1	0.0625042	0.434704	chm,MESR4	FBgn0028387,FBgn0034240
DRSC COMPLEAT protein complex (literature)	FC2595	NuA3 histone acetyltransferase complex	8	2	8.9082	3.155	0.0196654	1.7063	1	0.0625042	0.434704	chm,MESR4	FBgn0028387,FBgn0034240
DRSC COMPLEAT protein complex (literature)	FC2329	SMAD6-HOXA9 complex	3	2	23.7551	4.57	0.00231305	2.63581	1	0.0117248	0.0815434	corto,Dad	FBgn0010313,FBgn0020493
DRSC COMPLEAT protein complex (literature)	FC487	MURR1-NF(kappa)Bp65-IKBA complex	3	2	23.7551	4.57	0.00231305	2.63581	1	0.0117248	0.0815434	Dif,dl	FBgn0011274,FBgn0260632
DRSC COMPLEAT protein complex (literature)	FC2105	CHUK-IQGAP2-AKAP8L-RELA-TNIP2 complex	4	2	17.8163	4.155	0.00454018	2.34293	1	0.0194863	0.135523	Dif,dl	FBgn0011274,FBgn0260632
DRSC COMPLEAT protein complex (literature)	FC3019	REL-MAP3K8-RELA-TNIP2-PAPOLA complex	4	2	17.8163	4.155	0.00454018	2.34293	1	0.0194863	0.135523	Dif,dl	FBgn0011274,FBgn0260632
DRSC COMPLEAT protein complex (literature)	FC1096	IkappaB kinase complex (IKBKB, CHUK, IKBKAP, NFKBIA, RELA, MAP3K14)	5	2	14.2531	3.833	0.00742675	2.1292	1	0.0291129	0.202474	Dif,dl	FBgn0011274,FBgn0260632
DRSC COMPLEAT protein complex (literature)	FC2634	ESR1-RELA-BCL3-NCOA3 complex	6	3	17.8163	4.155	0.000411887	3.38522	0.24219	0.00550431	0.0382814	Dif,ERR,dl	FBgn0011274,FBgn0035849,FBgn0260632
DRSC COMPLEAT protein complex (literature)	FC2116	Trip(Br1)-Dp1-E2F1 complex	2	2	35.6327	5.155	0.000785643	3.10477	0.461958	0.00650646	0.045251	Dp,E2f1	FBgn0011763,FBgn0011766
DRSC COMPLEAT protein complex (literature)	FC2274	GABP(gamma)1-E2F1-DP1 complex	3	2	23.7551	4.57	0.00231305	2.63581	1	0.0117248	0.0815434	Dp,E2f1	FBgn0011763,FBgn0011766
DRSC COMPLEAT protein complex (literature)	FC794	Rb-E2F complex	5	3	21.3796	4.418	0.000210326	3.67711	0.123672	0.00325451	0.0226345	Dp,E2f1,E2f2	FBgn0011763,FBgn0011766,FBgn0024371
DRSC COMPLEAT protein complex (literature)	FC1170	S-phase-specific E2F-p107 complex	8	3	13.3622	3.74	0.00110583	2.95631	0.650226	0.00890721	0.0619478	Dp,E2f1,E2f2	FBgn0011763,FBgn0011766,FBgn0024371
DRSC COMPLEAT protein complex (literature)	FC33	E2F-6 complex	11	3	9.718	3.281	0.00305989	2.51429	1	0.0149935	0.104277	Dp,E2f1,Max	FBgn0011763,FBgn0011766,FBgn0017578
DRSC COMPLEAT protein complex (literature)	FC1380	E2F6.com-1	14	3	7.6356	2.933	0.00634111	2.19783	1	0.0268243	0.186557	Dp,E2f1,Max	FBgn0011763,FBgn0011766,FBgn0017578
DRSC COMPLEAT protein complex (literature)	FC390	E2F5-RB2-DP1 complex	4	2	17.8163	4.155	0.00454018	2.34293	1	0.0194863	0.135523	Dp,E2f2	FBgn0011763,FBgn0024371
DRSC COMPLEAT protein complex (literature)	FC1615	Myb complex	11	2	6.4787	2.696	0.0365452	1.43717	1	0.105855	0.7362	Dp,E2f2	FBgn0011763,FBgn0024371
DRSC COMPLEAT protein complex (literature)	FC1996	SMAD3-E2F4/5-p107-DP1 complex	5	3	21.3796	4.418	0.000210326	3.67711	0.123672	0.00325451	0.0226345	Dp,E2f2,Smox	FBgn0011763,FBgn0024371,FBgn0025800
DRSC COMPLEAT protein complex (literature)	FC2877	SMAD3/4-E2F4/5-p107-DP1 complex	6	3	17.8163	4.155	0.000411887	3.38522	0.24219	0.00550431	0.0382814	Dp,E2f2,Smox	FBgn0011763,FBgn0024371,FBgn0025800
DRSC COMPLEAT protein complex (literature)	FC1867	ADA	8	2	8.9082	3.155	0.0196654	1.7063	1	0.0625042	0.434704	E(bx),Ada2b	FBgn0000541,FBgn0037555
DRSC COMPLEAT protein complex (literature)	FC456	Ada2p/Gcn5p/Ada3 transcription activator complex	10	2	7.1265	2.833	0.030457	1.51631	1	0.0918394	0.638724	E(bx),Ada2b	FBgn0000541,FBgn0037555
DRSC COMPLEAT protein complex (literature)	FC2933	NURF complex	5	2	14.2531	3.833	0.00742675	2.1292	1	0.0291129	0.202474	E(bx),pzg	FBgn0000541,FBgn0259785
DRSC COMPLEAT protein complex (literature)	FC1661	transcription initiation from RNA polymerase II promoter	35	4	4.0723	2.026	0.0160983	1.79322	1	0.0537829	0.374049	E(bx),Tbp,Taf1,Ada2b	FBgn0000541,FBgn0003687,FBgn0010355,FBgn0037555
DRSC COMPLEAT protein complex (literature)	FC2726	transcription initiation from RNA polymerase II promoter	33	5	5.3989	2.433	0.00210696	2.67634	1	0.0117248	0.0815434	E(bx),z,corto,Ada2b,mld	FBgn0000541,FBgn0004050,FBgn0010313,FBgn0037555,FBgn0263490
DRSC COMPLEAT protein complex (literature)	FC254	ESC/E(Z) complex	6	2	11.8776	3.57	0.0109342	1.96121	1	0.039687	0.276015	E(z),corto	FBgn0000629,FBgn0010313
DRSC COMPLEAT protein complex (literature)	FC2321	EED-EZH2 complex	6	2	11.8776	3.57	0.0109342	1.96121	1	0.039687	0.276015	E(z),jing	FBgn0000629,FBgn0086655
DRSC COMPLEAT protein complex (literature)	FC2561	EED-EZH-YY1 polycomb complex	5	3	21.3796	4.418	0.000210326	3.67711	0.123672	0.00325451	0.0226345	E(z),pho,phol	FBgn0000629,FBgn0002521,FBgn0035997
DRSC COMPLEAT protein complex (literature)	FC443	SP1-E2F3 complex	2	2	35.6327	5.155	0.000785643	3.10477	0.461958	0.00650646	0.045251	E2f1,Spps	FBgn0011766,FBgn0039169
DRSC COMPLEAT protein complex (literature)	FC154	pRb2/p130-multimolecular complex (RB2, E2F4, HDAC1, SUV39H1, P300)	7	2	10.1808	3.348	0.0150255	1.82317	1	0.0510694	0.355177	E2f2,Su(var)3-9	FBgn0024371,FBgn0263755
DRSC COMPLEAT protein complex (literature)	FC695	pRb2/p130-multimolecular complex (DNMT1, E2F5, SuV39H1, HDAC1, RBL2)	7	2	10.1808	3.348	0.0150255	1.82317	1	0.0510694	0.355177	E2f2,Su(var)3-9	FBgn0024371,FBgn0263755
DRSC COMPLEAT protein complex (literature)	FC1909	ecdysone receptor holocomplex	3	2	23.7551	4.57	0.00231305	2.63581	1	0.0117248	0.0815434	EcR,usp	FBgn0000546,FBgn0003964
DRSC COMPLEAT protein complex (literature)	FC85	Er-alpha-p53-hdm2 complex	2	2	35.6327	5.155	0.000785643	3.10477	0.461958	0.00650646	0.045251	ERR,p53	FBgn0035849,FBgn0039044
DRSC COMPLEAT protein complex (literature)	FC384	PU.1-Sin3A-Hdac-MeCP2 complex	3	2	23.7551	4.57	0.00231305	2.63581	1	0.0117248	0.0815434	Ets98B,Sin3A	FBgn0005659,FBgn0022764
DRSC COMPLEAT protein complex (literature)	FC1274	FOXO3-TP53 complex, oxidative stress stimulated	2	2	35.6327	5.155	0.000785643	3.10477	0.461958	0.00650646	0.045251	foxo,p53	FBgn0038197,FBgn0039044
DRSC COMPLEAT protein complex (literature)	FC1980	UTX-MLL2/3 complex	16	5	11.1352	3.477	5.74052e-05	4.24105	0.0337542	0.00120551	0.00838406	grau,prg,CG17385,ZIPIC,Lpt	FBgn0001133,FBgn0285971,FBgn0033934,FBgn0039740,FBgn0263667
DRSC COMPLEAT protein complex (literature)	FC2344	Lef1-Tle1 complex	2	2	35.6327	5.155	0.000785643	3.10477	0.461958	0.00650646	0.045251	gro,pan	FBgn0001139,FBgn0085432
DRSC COMPLEAT protein complex (literature)	FC1788	Lef1-Tle1-Ctnnb1 complex	3	2	23.7551	4.57	0.00231305	2.63581	1	0.0117248	0.0815434	gro,pan	FBgn0001139,FBgn0085432
DRSC COMPLEAT protein complex (literature)	FC1558	Pax3-Lef1-Tle4 complex	5	2	14.2531	3.833	0.00742675	2.1292	1	0.0291129	0.202474	gro,pan	FBgn0001139,FBgn0085432
DRSC COMPLEAT protein complex (literature)	FC1273	OCT1-OBF1-DNA-TLE1 complex	3	3	35.6327	5.155	2.19391e-05	4.65878	0.0129002	0.00049616	0.00345069	gro,pdm2,nub	FBgn0001139,FBgn0004394,FBgn0085424
DRSC COMPLEAT protein complex (literature)	FC702	TGF-Ncore	8	4	17.8163	4.155	3.91045e-05	4.40777	0.0229935	0.000851609	0.00592277	gro,Pdp1,Dad,Snoo	FBgn0001139,FBgn0016694,FBgn0020493,FBgn0085450
DRSC COMPLEAT protein complex (literature)	FC1891	NK-3-Groucho-HIPK2-SIN3A-RbpA48-HDAC1 complex	6	2	11.8776	3.57	0.0109342	1.96121	1	0.039687	0.276015	gro,Sin3A	FBgn0001139,FBgn0022764
DRSC COMPLEAT protein complex (literature)	FC1226	REST-CoREST-mSIN3A complex	7	5	25.4519	4.67	3.40312e-07	6.46812	0.000200103	2.22337e-05	0.000154631	her,Sin3A,CG11456,CoRest,CG9932	FBgn0001185,FBgn0022764,FBgn0037031,FBgn0261573,FBgn0262160
DRSC COMPLEAT protein complex (literature)	FC1601	FACT complex	4	3	26.7245	4.74	8.59229e-05	4.06589	0.0505227	0.00153099	0.0106477	HmgD,HmgZ,Ssrp	FBgn0004362,FBgn0010228,FBgn0010278
DRSC COMPLEAT protein complex (literature)	FC1453	FACT-Nek9	5	3	21.3796	4.418	0.000210326	3.67711	0.123672	0.00325451	0.0226345	HmgD,HmgZ,Ssrp	FBgn0004362,FBgn0010228,FBgn0010278
DRSC COMPLEAT protein complex (literature)	FC398	FACT complex	6	3	17.8163	4.155	0.000411887	3.38522	0.24219	0.00550431	0.0382814	HmgD,HmgZ,Ssrp	FBgn0004362,FBgn0010228,FBgn0010278
DRSC COMPLEAT protein complex (literature)	FC1538	FACT complex, UV-activated	7	3	15.2711	3.933	0.000705806	3.15131	0.415014	0.00650646	0.045251	HmgD,HmgZ,Ssrp	FBgn0004362,FBgn0010228,FBgn0010278
DRSC COMPLEAT protein complex (literature)	FC1137	MMS22L-TONSL	9	3	11.8776	3.57	0.00162433	2.78933	0.955104	0.0117248	0.0815434	HmgD,HmgZ,Ssrp	FBgn0004362,FBgn0010228,FBgn0010278
DRSC COMPLEAT protein complex (literature)	FC3	Toposome	11	3	9.718	3.281	0.00305989	2.51429	1	0.0149935	0.104277	HmgD,HmgZ,Ssrp	FBgn0004362,FBgn0010228,FBgn0010278
DRSC COMPLEAT protein complex (literature)	FC736	MMS22L-NFKBIL2	12	3	8.9082	3.155	0.00399557	2.39842	1	0.018646	0.129679	HmgD,HmgZ,Ssrp	FBgn0004362,FBgn0010228,FBgn0010278
DRSC COMPLEAT protein complex (literature)	FC26	SPN	8	5	22.2704	4.477	8.86564e-07	6.05229	0.0005213	4.34416e-05	0.000302128	HmgD,HmgZ,Ssrp,CG12104,Dsp1	FBgn0004362,FBgn0010228,FBgn0010278,FBgn0035238,FBgn0278608
DRSC COMPLEAT protein complex (literature)	FC402	CEN complex	36	4	3.9592	1.985	0.01772	1.75154	1	0.0585358	0.407104	HmgD,HmgZ,Ssrp,CG18262	FBgn0004362,FBgn0010228,FBgn0010278,FBgn0030012
DRSC COMPLEAT protein complex (literature)	FC929	ICEN	41	4	3.4764	1.798	0.027328	1.56339	1	0.083692	0.582061	HmgD,HmgZ,Ssrp,CG18262	FBgn0004362,FBgn0010228,FBgn0010278,FBgn0030012
DRSC COMPLEAT protein complex (literature)	FC1626	nucleosome assembly	26	3	4.1115	2.04	0.0353685	1.45138	1	0.103984	0.723184	HmgZ,CG12104,Dsp1	FBgn0010228,FBgn0035238,FBgn0278608
DRSC COMPLEAT protein complex (literature)	FC2047	SMAD3-VDR complex	2	2	35.6327	5.155	0.000785643	3.10477	0.461958	0.00650646	0.045251	Hr96,Smox	FBgn0015240,FBgn0025800
DRSC COMPLEAT protein complex (literature)	FC2943	putative complex without known function	22	3	4.859	2.281	0.0227379	1.64325	1	0.0714969	0.497246	Hsf,CG3726,Hr39	FBgn0001222,FBgn0029824,FBgn0261239
DRSC COMPLEAT protein complex (literature)	FC665	JUN-TCF4-CTNNB1 complex	3	2	23.7551	4.57	0.00231305	2.63581	1	0.0117248	0.0815434	Jra,da	FBgn0001291,FBgn0267821
DRSC COMPLEAT protein complex (literature)	FC48	ER-alpha-c-Jun complex	2	2	35.6327	5.155	0.000785643	3.10477	0.461958	0.00650646	0.045251	Jra,ERR	FBgn0001291,FBgn0035849
DRSC COMPLEAT protein complex (literature)	FC2313	ER-alpha-GRIP1-c-Jun complex	3	2	23.7551	4.57	0.00231305	2.63581	1	0.0117248	0.0815434	Jra,ERR	FBgn0001291,FBgn0035849
DRSC COMPLEAT protein complex (literature)	FC1550	ERG-JUN-FOS DNA-protein complex	3	2	23.7551	4.57	0.00231305	2.63581	1	0.0117248	0.0815434	Jra,kay	FBgn0001291,FBgn0001297
DRSC COMPLEAT protein complex (literature)	FC1223	R3/R4 cell fate commitment	3	3	35.6327	5.155	2.19391e-05	4.65878	0.0129002	0.00049616	0.00345069	Jra,kay,CG13123	FBgn0001291,FBgn0001297,FBgn0032150
DRSC COMPLEAT protein complex (literature)	FC1432	NFAT-JUN-FOS DNA-protein complex	3	3	35.6327	5.155	2.19391e-05	4.65878	0.0129002	0.00049616	0.00345069	Jra,kay,NFAT	FBgn0001291,FBgn0001297,FBgn0030505
DRSC COMPLEAT protein complex (literature)	FC564	ETS2-FOS-JUN complex	3	3	35.6327	5.155	2.19391e-05	4.65878	0.0129002	0.00049616	0.00345069	Jra,kay,pnt	FBgn0001291,FBgn0001297,FBgn0003118
DRSC COMPLEAT protein complex (literature)	FC2099	Imd pathway	26	5	6.8524	2.777	0.000685957	3.1637	0.403343	0.00650646	0.045251	Jra,kay,Rel,Stat92E,Dsp1	FBgn0001291,FBgn0001297,FBgn0014018,FBgn0016917,FBgn0278608
DRSC COMPLEAT protein complex (literature)	FC2041	transcription factor complex	30	10	11.8776	3.57	4.91938e-09	8.30809	2.8926e-06	5.78519e-07	4.02348e-06	Jra,kay,sc,Mad,Dref,Dad,Ptx1,Smox,pan,da	FBgn0001291,FBgn0001297,FBgn0004170,FBgn0011648,FBgn0015664,FBgn0020493,FBgn0020912,FBgn0025800,FBgn0085432,FBgn0267821
DRSC COMPLEAT protein complex (literature)	FC1887	SMAD3-SMAD4-cJun-cFos complex	4	3	26.7245	4.74	8.59229e-05	4.06589	0.0505227	0.00153099	0.0106477	Jra,kay,Smox	FBgn0001291,FBgn0001297,FBgn0025800
DRSC COMPLEAT protein complex (literature)	FC160	SMAD3-SMAD4-cJUN complex	3	2	23.7551	4.57	0.00231305	2.63581	1	0.0117248	0.0815434	Jra,Smox	FBgn0001291,FBgn0025800
DRSC COMPLEAT protein complex (literature)	FC500	BCL6-HDAC4 complex	10	7	24.9429	4.641	1.45107e-09	8.83831	8.5323e-07	2.13307e-07	1.48351e-06	ken,CG11696,CG11695,CG10366,CG8388,CG4282,Phs	FBgn0011236,FBgn0030314,FBgn0030316,FBgn0032814,FBgn0034062,FBgn0034114,FBgn0036522
DRSC COMPLEAT protein complex (literature)	FC2871	Mi-2/NuRD-MTA2 complex	12	7	20.7857	4.378	9.12098e-09	8.03996	5.36314e-06	8.93856e-07	6.21659e-06	ken,CG11696,CG11695,CG10366,CG8388,CG4282,Phs	FBgn0011236,FBgn0030314,FBgn0030316,FBgn0032814,FBgn0034062,FBgn0034114,FBgn0036522
DRSC COMPLEAT protein complex (literature)	FC1128	Mi2/NuRD-BCL6-MTA3 complex	14	7	17.8163	4.155	3.76433e-08	7.42431	2.21342e-05	3.16203e-06	2.19913e-05	ken,CG11696,CG11695,CG10366,CG8388,CG4282,Phs	FBgn0011236,FBgn0030314,FBgn0030316,FBgn0032814,FBgn0034062,FBgn0034114,FBgn0036522
DRSC COMPLEAT protein complex (literature)	FC2790	BP-SMAD complex	6	3	17.8163	4.155	0.000411887	3.38522	0.24219	0.00550431	0.0382814	Mad,cbt,cnc	FBgn0011648,FBgn0043364,FBgn0262975
DRSC COMPLEAT protein complex (literature)	FC2513	Nkx3.2-SMAD1-SMAD4-HDAC-Sin3A complex	6	2	11.8776	3.57	0.0109342	1.96121	1	0.039687	0.276015	Mad,Sin3A	FBgn0011648,FBgn0022764
DRSC COMPLEAT protein complex (literature)	FC235	p300-SMAD1-STAT3 complex	3	2	23.7551	4.57	0.00231305	2.63581	1	0.0117248	0.0815434	Mad,Stat92E	FBgn0011648,FBgn0016917
DRSC COMPLEAT protein complex (literature)	FC2637	Rtg1p/Rtg3p complex	2	2	35.6327	5.155	0.000785643	3.10477	0.461958	0.00650646	0.045251	Max,bigmax	FBgn0017578,FBgn0039509
DRSC COMPLEAT protein complex (literature)	FC1266	putative complex without known function	4	2	17.8163	4.155	0.00454018	2.34293	1	0.0194863	0.135523	Max,bigmax	FBgn0017578,FBgn0039509
DRSC COMPLEAT protein complex (literature)	FC2127	MAD-MAX complex	2	2	35.6327	5.155	0.000785643	3.10477	0.461958	0.00650646	0.045251	Max,Mnt	FBgn0017578,FBgn0023215
DRSC COMPLEAT protein complex (literature)	FC773	MYC-MAX complex	2	2	35.6327	5.155	0.000785643	3.10477	0.461958	0.00650646	0.045251	Max,Myc	FBgn0017578,FBgn0262656
DRSC COMPLEAT protein complex (literature)	FC1002	MYC-MAX-BLOC1S1 complex	3	2	23.7551	4.57	0.00231305	2.63581	1	0.0117248	0.0815434	Max,Myc	FBgn0017578,FBgn0262656
DRSC COMPLEAT protein complex (literature)	FC826	Mad-Max-mSin3a complex	3	3	35.6327	5.155	2.19391e-05	4.65878	0.0129002	0.00049616	0.00345069	Max,Sin3A,Mnt	FBgn0017578,FBgn0022764,FBgn0023215
DRSC COMPLEAT protein complex (literature)	FC2434	Mlx-Mad1 complex	2	2	35.6327	5.155	0.000785643	3.10477	0.461958	0.00650646	0.045251	Mnt,bigmax	FBgn0023215,FBgn0039509
DRSC COMPLEAT protein complex (literature)	FC1322	BCL6-ZBTB17 complex	29	18	22.1168	4.467	2.06797e-21	20.6845	1.21597e-18	1.21597e-18	8.45681e-18	mod(mdg4),ttk,ken,Trl,Meics,CG12236,CG3726,CG11696,CG11695,CG8924,Plzf,CG10366,CG8388,CG4282,Phs,CG11247,CG34376,BtbVII	FBgn0002781,FBgn0003870,FBgn0011236,FBgn0013263,FBgn0025874,FBgn0029822,FBgn0029824,FBgn0030314,FBgn0030316,FBgn0030710,FBgn0032401,FBgn0032814,FBgn0034062,FBgn0034114,FBgn0036522,FBgn0037120,FBgn0085405,FBgn0263108
DRSC COMPLEAT protein complex (literature)	FC1370	MYC-DNMT3A-ZBTB17 complex	24	14	20.7857	4.378	2.27146e-16	15.6437	1.33562e-13	6.67808e-14	4.64447e-13	mod(mdg4),ttk,Trl,Meics,ADD1,CG12236,CG3726,CG8924,Plzf,Phs,CG11247,CG34376,Myc,BtbVII	FBgn0002781,FBgn0003870,FBgn0013263,FBgn0025874,FBgn0026573,FBgn0029822,FBgn0029824,FBgn0030710,FBgn0032401,FBgn0036522,FBgn0037120,FBgn0085405,FBgn0262656,FBgn0263108
DRSC COMPLEAT protein complex (literature)	FC1130	MondoA-Mlx complex	2	2	35.6327	5.155	0.000785643	3.10477	0.461958	0.00650646	0.045251	Mondo,bigmax	FBgn0032940,FBgn0039509
DRSC COMPLEAT protein complex (literature)	FC104	Smad1-Notch1-p300-Pcaf complex	4	2	17.8163	4.155	0.00454018	2.34293	1	0.0194863	0.135523	N,Mad	FBgn0004647,FBgn0011648
DRSC COMPLEAT protein complex (literature)	FC79	MAML1-RBP-Jkappa-Notch3 complex	2	2	35.6327	5.155	0.000785643	3.10477	0.461958	0.00650646	0.045251	N,Su(H)	FBgn0004647,FBgn0004837
DRSC COMPLEAT protein complex (literature)	FC2643	NOTCH-Core	7	2	10.1808	3.348	0.0150255	1.82317	1	0.0510694	0.355177	N,Su(H)	FBgn0004647,FBgn0004837
DRSC COMPLEAT protein complex (literature)	FC2599	HES1 promoter-Notch enhancer complex	13	2	5.4819	2.455	0.0499584	1.30139	1	0.111826	0.777729	N,Su(H)	FBgn0004647,FBgn0004837
DRSC COMPLEAT protein complex (literature)	FC2826	histone H4 acetylation	19	3	5.6262	2.492	0.0152191	1.81761	1	0.0511363	0.355642	NC2beta,MBD-R2,Chrac-16	FBgn0028926,FBgn0038016,FBgn0043001
DRSC COMPLEAT protein complex (literature)	FC2483	NC2 complex	2	2	35.6327	5.155	0.000785643	3.10477	0.461958	0.00650646	0.045251	NC2beta,NC2alpha	FBgn0028926,FBgn0034650
DRSC COMPLEAT protein complex (literature)	FC2499	cellular process	2	2	35.6327	5.155	0.000785643	3.10477	0.461958	0.00650646	0.045251	Nf-YB,Nf-YA	FBgn0032816,FBgn0035993
DRSC COMPLEAT protein complex (literature)	FC1207	CCAAT-binding factor complex	3	3	35.6327	5.155	2.19391e-05	4.65878	0.0129002	0.00049616	0.00345069	Nf-YC,Nf-YB,Nf-YA	FBgn0029905,FBgn0032816,FBgn0035993
DRSC COMPLEAT protein complex (literature)	FC1404	p32-CBF-DNA complex	4	3	26.7245	4.74	8.59229e-05	4.06589	0.0505227	0.00153099	0.0106477	Nf-YC,Nf-YB,Nf-YA	FBgn0029905,FBgn0032816,FBgn0035993
DRSC COMPLEAT protein complex (literature)	FC37	positive regulation of transcription, DNA-dependent	11	3	9.718	3.281	0.00305989	2.51429	1	0.0149935	0.104277	odd,CG3847,CG12299	FBgn0002985,FBgn0029867,FBgn0032295
DRSC COMPLEAT protein complex (literature)	FC2180	p53-SP1 complex	2	2	35.6327	5.155	0.000785643	3.10477	0.461958	0.00650646	0.045251	p53,Spps	FBgn0039044,FBgn0039169
DRSC COMPLEAT protein complex (literature)	FC1592	OCT1-SOX2 DNA-protein complex	3	2	23.7551	4.57	0.00231305	2.63581	1	0.0117248	0.0815434	pdm2,nub	FBgn0004394,FBgn0085424
DRSC COMPLEAT protein complex (literature)	FC2432	ARNT-HLF complex	2	2	35.6327	5.155	0.000785643	3.10477	0.461958	0.00650646	0.045251	Pdp1,tgo	FBgn0016694,FBgn0264075
DRSC COMPLEAT protein complex (literature)	FC2954	SIRT1-LSD1	8	3	13.3622	3.74	0.00110583	2.95631	0.650226	0.00890721	0.0619478	peb,CG12299,CoRest	FBgn0003053,FBgn0032295,FBgn0261573
DRSC COMPLEAT protein complex (literature)	FC2408	CtBP complex	12	4	11.8776	3.57	0.000252859	3.59712	0.148681	0.00381234	0.026514	peb,CG12299,CoRest,Eip93F	FBgn0003053,FBgn0032295,FBgn0261573,FBgn0264490
DRSC COMPLEAT protein complex (literature)	FC2450	CtBP	11	3	9.718	3.281	0.00305989	2.51429	1	0.0149935	0.104277	peb,CoRest,Eip93F	FBgn0003053,FBgn0261573,FBgn0264490
DRSC COMPLEAT protein complex (literature)	FC2081	LSD1 complex	16	3	6.6811	2.74	0.00935863	2.02879	1	0.0363017	0.252471	peb,woc,CoRest	FBgn0003053,FBgn0010328,FBgn0261573
DRSC COMPLEAT protein complex (literature)	FC314	hs4 enhancer complex (slow migrating complex)	4	4	35.6327	5.155	6.1112e-07	6.21387	0.000359339	3.26672e-05	0.000227193	pho,Dif,phol,dl	FBgn0002521,FBgn0011274,FBgn0035997,FBgn0260632
DRSC COMPLEAT protein complex (literature)	FC195	YY1-Notch1 complex	3	3	35.6327	5.155	2.19391e-05	4.65878	0.0129002	0.00049616	0.00345069	pho,N,phol	FBgn0002521,FBgn0004647,FBgn0035997
DRSC COMPLEAT protein complex (literature)	FC2532	YY1-Notch1-RBP-Jkappa complex	4	4	35.6327	5.155	6.1112e-07	6.21387	0.000359339	3.26672e-05	0.000227193	pho,N,Su(H),phol	FBgn0002521,FBgn0004647,FBgn0004837,FBgn0035997
DRSC COMPLEAT protein complex (literature)	FC761	hs4 enhancer complex (faster migrating complex)	7	7	35.6327	5.155	1.30113e-11	10.8857	7.65064e-09	2.55021e-09	1.77362e-08	pho,pdm2,Dif,Rel,phol,nub,dl	FBgn0002521,FBgn0004394,FBgn0011274,FBgn0014018,FBgn0035997,FBgn0085424,FBgn0260632
DRSC COMPLEAT protein complex (literature)	FC769	Yy1-Ppargc1a complex	3	2	23.7551	4.57	0.00231305	2.63581	1	0.0117248	0.0815434	pho,phol	FBgn0002521,FBgn0035997
DRSC COMPLEAT protein complex (literature)	FC1354	Yy1-Ppargc1a-Frap1 complex	4	2	17.8163	4.155	0.00454018	2.34293	1	0.0194863	0.135523	pho,phol	FBgn0002521,FBgn0035997
DRSC COMPLEAT protein complex (literature)	FC2557	Ku antigen-YY1-alphaMyHC promoter complex	4	2	17.8163	4.155	0.00454018	2.34293	1	0.0194863	0.135523	pho,phol	FBgn0002521,FBgn0035997
DRSC COMPLEAT protein complex (literature)	FC924	YY1-MDM2-p53 complex	3	3	35.6327	5.155	2.19391e-05	4.65878	0.0129002	0.00049616	0.00345069	pho,phol,p53	FBgn0002521,FBgn0035997,FBgn0039044
DRSC COMPLEAT protein complex (literature)	FC535	ELK1-SRF-ELK3 complex	3	3	35.6327	5.155	2.19391e-05	4.65878	0.0129002	0.00049616	0.00345069	pnt,bs,Ets96B	FBgn0003118,FBgn0004101,FBgn0039225
DRSC COMPLEAT protein complex (literature)	FC2870	ABIN2-NFKB1-MAP3K8 complex	3	2	23.7551	4.57	0.00231305	2.63581	1	0.0117248	0.0815434	Rel,dl	FBgn0014018,FBgn0260632
DRSC COMPLEAT protein complex (literature)	FC2331	putative complex without known function	4	2	17.8163	4.155	0.00454018	2.34293	1	0.0194863	0.135523	retn,Jarid2	FBgn0004795,FBgn0036004
DRSC COMPLEAT protein complex (literature)	FC307	TEAD1-YAP DNA-protein complex	2	2	35.6327	5.155	0.000785643	3.10477	0.461958	0.00650646	0.045251	sd,yki	FBgn0003345,FBgn0034970
DRSC COMPLEAT protein complex (literature)	FC2915	TEAD2-multiprotein complex	6	2	11.8776	3.57	0.0109342	1.96121	1	0.039687	0.276015	sd,yki	FBgn0003345,FBgn0034970
DRSC COMPLEAT protein complex (literature)	FC2363	DNMT3B complex	7	2	10.1808	3.348	0.0150255	1.82317	1	0.0510694	0.355177	Sin3A,ADD1	FBgn0022764,FBgn0026573
DRSC COMPLEAT protein complex (literature)	FC1054	Hdac1-Mecp2-Rcor1-Sin3a complex	3	2	23.7551	4.57	0.00231305	2.63581	1	0.0117248	0.0815434	Sin3A,CoRest	FBgn0022764,FBgn0261573
DRSC COMPLEAT protein complex (literature)	FC351	SIN3-HDAC-SAP30-ARID4 complex	5	2	14.2531	3.833	0.00742675	2.1292	1	0.0291129	0.202474	Sin3A,htk	FBgn0022764,FBgn0085451
DRSC COMPLEAT protein complex (literature)	FC1335	mSin3A	6	2	11.8776	3.57	0.0109342	1.96121	1	0.039687	0.276015	Sin3A,htk	FBgn0022764,FBgn0085451
DRSC COMPLEAT protein complex (literature)	FC2376	SAP complex (Sin3-associated protein complex)	6	2	11.8776	3.57	0.0109342	1.96121	1	0.039687	0.276015	Sin3A,htk	FBgn0022764,FBgn0085451
DRSC COMPLEAT protein complex (literature)	FC633	Sin3-CII	6	2	11.8776	3.57	0.0109342	1.96121	1	0.039687	0.276015	Sin3A,htk	FBgn0022764,FBgn0085451
DRSC COMPLEAT protein complex (literature)	FC1378	SAP complex (Sin3-associated protein complex)	7	2	10.1808	3.348	0.0150255	1.82317	1	0.0510694	0.355177	Sin3A,htk	FBgn0022764,FBgn0085451
DRSC COMPLEAT protein complex (literature)	FC1956	SIN3-ING1b complex I	7	2	10.1808	3.348	0.0150255	1.82317	1	0.0510694	0.355177	Sin3A,htk	FBgn0022764,FBgn0085451
DRSC COMPLEAT protein complex (literature)	FC140	SIN3-SAP25 complex	8	2	8.9082	3.155	0.0196654	1.7063	1	0.0625042	0.434704	Sin3A,htk	FBgn0022764,FBgn0085451
DRSC COMPLEAT protein complex (literature)	FC2315	ING2-TAP	8	2	8.9082	3.155	0.0196654	1.7063	1	0.0625042	0.434704	Sin3A,htk	FBgn0022764,FBgn0085451
DRSC COMPLEAT protein complex (literature)	FC2736	ING2 complex	9	2	7.9184	2.985	0.02482	1.6052	1	0.0772179	0.537035	Sin3A,htk	FBgn0022764,FBgn0085451
DRSC COMPLEAT protein complex (literature)	FC704	Sin3-type complex	9	2	7.9184	2.985	0.02482	1.6052	1	0.0772179	0.537035	Sin3A,htk	FBgn0022764,FBgn0085451
DRSC COMPLEAT protein complex (literature)	FC1672	Sin3-CI	11	2	6.4787	2.696	0.0365452	1.43717	1	0.105855	0.7362	Sin3A,htk	FBgn0022764,FBgn0085451
DRSC COMPLEAT protein complex (literature)	FC1491	SIN3-ING1b complex II	13	2	5.4819	2.455	0.0499584	1.30139	1	0.111826	0.777729	Sin3A,htk	FBgn0022764,FBgn0085451
DRSC COMPLEAT protein complex (literature)	FC2063	MeCP2-SIN3A-HDAC complex	3	2	23.7551	4.57	0.00231305	2.63581	1	0.0117248	0.0815434	Sin3A,MBD-R2	FBgn0022764,FBgn0038016
DRSC COMPLEAT protein complex (literature)	FC1777	SWI/SNF chromatin-remodeling complex	5	2	14.2531	3.833	0.00742675	2.1292	1	0.0291129	0.202474	Sin3A,MBD-R2	FBgn0022764,FBgn0038016
DRSC COMPLEAT protein complex (literature)	FC846	MAD1-mSin3A-HDAC2 complex	3	2	23.7551	4.57	0.00231305	2.63581	1	0.0117248	0.0815434	Sin3A,Mnt	FBgn0022764,FBgn0023215
DRSC COMPLEAT protein complex (literature)	FC1784	SMAD3-cSKI-SIN3A-HDAC1 complex	4	3	26.7245	4.74	8.59229e-05	4.06589	0.0505227	0.00153099	0.0106477	Sin3A,Smox,Snoo	FBgn0022764,FBgn0025800,FBgn0085450
DRSC COMPLEAT protein complex (literature)	FC2112	SKI-NCOR1-SIN3A-HDAC1 complex	4	2	17.8163	4.155	0.00454018	2.34293	1	0.0194863	0.135523	Sin3A,Snoo	FBgn0022764,FBgn0085450
DRSC COMPLEAT protein complex (literature)	FC2782	CEBPE-E2F1-RB1 complex	3	2	23.7551	4.57	0.00231305	2.63581	1	0.0117248	0.0815434	slbo,E2f1	FBgn0005638,FBgn0011766
DRSC COMPLEAT protein complex (literature)	FC2231	SMAD2-SMAD4-FAST1-TGIF complex, TGF(beta) induced	4	2	17.8163	4.155	0.00454018	2.34293	1	0.0194863	0.135523	Smox,achi	FBgn0025800,FBgn0033749
DRSC COMPLEAT protein complex (literature)	FC1383	SMAD2-SMAD4-FAST1-TGIF-HDAC1 complex, TGF(beta) induced	5	2	14.2531	3.833	0.00742675	2.1292	1	0.0291129	0.202474	Smox,achi	FBgn0025800,FBgn0033749
DRSC COMPLEAT protein complex (literature)	FC1388	SMAD3-SMAD4-CTCF protein-DNA complex	3	2	23.7551	4.57	0.00231305	2.63581	1	0.0117248	0.0815434	Smox,CTCF	FBgn0025800,FBgn0035769
DRSC COMPLEAT protein complex (literature)	FC303	SMAD3-SMAD4-FOXO1 complex	3	2	23.7551	4.57	0.00231305	2.63581	1	0.0117248	0.0815434	Smox,foxo	FBgn0025800,FBgn0038197
DRSC COMPLEAT protein complex (literature)	FC499	SMAD3-SMAD4-FOXO3-FOXG1 complex	5	2	14.2531	3.833	0.00742675	2.1292	1	0.0291129	0.202474	Smox,foxo	FBgn0025800,FBgn0038197
DRSC COMPLEAT protein complex (literature)	FC221	SMAD3-SMAD4-SP1 complex	3	2	23.7551	4.57	0.00231305	2.63581	1	0.0117248	0.0815434	Smox,Spps	FBgn0025800,FBgn0039169
DRSC COMPLEAT protein complex (literature)	FC1161	Ternary complex (GATA4, SRF, MYOCD)	7	5	25.4519	4.67	3.40312e-07	6.46812	0.000200103	2.22337e-05	0.000154631	srp,bs,GATAd,GATAe,Mrtf	FBgn0003507,FBgn0004101,FBgn0032223,FBgn0038391,FBgn0052296
DRSC COMPLEAT protein complex (literature)	FC2713	regulation of chromatin assembly or disassembly	3	2	23.7551	4.57	0.00231305	2.63581	1	0.0117248	0.0815434	Ssrp,Dek	FBgn0010278,FBgn0026533
DRSC COMPLEAT protein complex (literature)	FC36	VEGF transcriptional complex	3	2	23.7551	4.57	0.00231305	2.63581	1	0.0117248	0.0815434	Stat92E,sima	FBgn0016917,FBgn0266411
DRSC COMPLEAT protein complex (literature)	FC2919	protein folding	5	2	14.2531	3.833	0.00742675	2.1292	1	0.0291129	0.202474	stc,CG15011	FBgn0001978,FBgn0035518
DRSC COMPLEAT protein complex (literature)	FC903	PTF1 complex (Ptf1a, Tcf12, Rbpj)	4	2	17.8163	4.155	0.00454018	2.34293	1	0.0194863	0.135523	Su(H),da	FBgn0004837,FBgn0267821
DRSC COMPLEAT protein complex (literature)	FC1730	JAK/STAT pathway	9	3	11.8776	3.57	0.00162433	2.78933	0.955104	0.0117248	0.0815434	Su(var)2-10,ken,Stat92E	FBgn0003612,FBgn0011236,FBgn0016917
DRSC COMPLEAT protein complex (literature)	FC2641	PIAS3-SMAD3-P300 complex	3	2	23.7551	4.57	0.00231305	2.63581	1	0.0117248	0.0815434	Su(var)2-10,Smox	FBgn0003612,FBgn0025800
DRSC COMPLEAT protein complex (literature)	FC2535	MLL1-WDR5	36	5	4.949	2.307	0.00312444	2.50523	1	0.0150588	0.104731	Taf1,E2f1,Max,MBD-R2,CG12659	FBgn0010355,FBgn0011766,FBgn0017578,FBgn0038016,FBgn0040929
DRSC COMPLEAT protein complex (literature)	FC1260	MLL1-WDR5 complex	31	4	4.5978	2.201	0.010558	1.97642	1	0.039687	0.276015	Taf1,E2f1,MBD-R2,CG12659	FBgn0010355,FBgn0011766,FBgn0038016,FBgn0040929
DRSC COMPLEAT protein complex (literature)	FC1105	transcription factor TFIIIB complex	6	2	11.8776	3.57	0.0109342	1.96121	1	0.039687	0.276015	Tbp,Bdp1	FBgn0003687,FBgn0032512
DRSC COMPLEAT protein complex (literature)	FC2029	5S-DNA-TFIIIA-TFIIIC2-TFIIIB subcomplex	9	3	11.8776	3.57	0.00162433	2.78933	0.955104	0.0117248	0.0815434	Tbp,CG9609,Bdp1	FBgn0003687,FBgn0030787,FBgn0032512
DRSC COMPLEAT protein complex (literature)	FC1651	PU.1-TBP complex	3	2	23.7551	4.57	0.00231305	2.63581	1	0.0117248	0.0815434	Tbp,Ets98B	FBgn0003687,FBgn0005659
DRSC COMPLEAT protein complex (literature)	FC2427	Transcription initiation factor complex (TAF1, TAF5, TAF11, TAF12, TBP)	7	2	10.1808	3.348	0.0150255	1.82317	1	0.0510694	0.355177	Tbp,Taf1	FBgn0003687,FBgn0010355
DRSC COMPLEAT protein complex (literature)	FC448	TFIID complex	13	2	5.4819	2.455	0.0499584	1.30139	1	0.111826	0.777729	Tbp,Taf1	FBgn0003687,FBgn0010355
DRSC COMPLEAT protein complex (literature)	FC1311	AF9.com	25	3	4.2759	2.096	0.0319336	1.49575	1	0.0953144	0.662892	Tbp,Taf1,lilli	FBgn0003687,FBgn0010355,FBgn0041111
DRSC COMPLEAT protein complex (literature)	FC2542	ARNT-HIF1A complex	2	2	35.6327	5.155	0.000785643	3.10477	0.461958	0.00650646	0.045251	tgo,sima	FBgn0264075,FBgn0266411
DRSC COMPLEAT protein complex (literature)	FC3013	NEMO-HIF2(alpha)-ARNT complex	3	2	23.7551	4.57	0.00231305	2.63581	1	0.0117248	0.0815434	tgo,sima	FBgn0264075,FBgn0266411
DRSC COMPLEAT protein complex (literature)	FC112	putative complex without known function	2	2	35.6327	5.155	0.000785643	3.10477	0.461958	0.00650646	0.045251	Trl,psq	FBgn0013263,FBgn0263102
DRSC COMPLEAT protein complex (literature)	FC3054	transcriptional repressor complex	10	4	14.2531	3.833	0.000112177	3.9501	0.0659599	0.00194	0.0134923	ttk,Su(H),Sin3A,CoRest	FBgn0003870,FBgn0004837,FBgn0022764,FBgn0261573
DRSC COMPLEAT protein complex (literature)	FC952	Isl1-Jak1-Stat3 complex	3	2	23.7551	4.57	0.00231305	2.63581	1	0.0117248	0.0815434	tup,Stat92E	FBgn0003896,FBgn0016917
DRSC COMPLEAT protein complex (literature)	FC618	Circadian Clock pathway	60	5	2.9694	1.57	0.0262678	1.58058	1	0.0812918	0.565368	vri,Pdp1,Clk,cyc,cwo	FBgn0016076,FBgn0016694,FBgn0023076,FBgn0023094,FBgn0259938
DRSC COMPLEAT protein complex (literature)	FC2955	BHC110 complex	6	3	17.8163	4.155	0.000411887	3.38522	0.24219	0.00550431	0.0382814	woc,CG12299,CoRest	FBgn0010328,FBgn0032295,FBgn0261573
DRSC COMPLEAT protein complex (literature)	FC2585	BHC110	7	3	15.2711	3.933	0.000705806	3.15131	0.415014	0.00650646	0.045251	woc,CG12299,CoRest	FBgn0010328,FBgn0032295,FBgn0261573
DRSC COMPLEAT protein complex (literature)	FC1476	anti-BHC110 complex	5	2	14.2531	3.833	0.00742675	2.1292	1	0.0291129	0.202474	woc,CoRest	FBgn0010328,FBgn0261573
DRSC COMPLEAT protein complex (literature)	FC1527	HDAC2	10	3	10.6898	3.418	0.00227239	2.64352	1	0.0117248	0.0815434	woc,Sin3A,CoRest	FBgn0010328,FBgn0022764,FBgn0261573
DRSC COMPLEAT protein complex (literature)	FC2442	regulation of RNA metabolic process	7	2	10.1808	3.348	0.0150255	1.82317	1	0.0510694	0.355177	YL-1,CG1620	FBgn0032321,FBgn0033183
DRSC COMPLEAT protein complex (literature)	FC2195	PRC1 complex	10	2	7.1265	2.833	0.030457	1.51631	1	0.0918394	0.638724	z,corto	FBgn0004050,FBgn0010313
DRSC COMPLEAT protein complex (literature)	FC339	Mediator	25	3	4.2759	2.096	0.0319336	1.49575	1	0.0953144	0.662892	z,corto,mld	FBgn0004050,FBgn0010313,FBgn0263490
DRSC COMPLEAT protein complex (literature)	FC1613	Kornberg's mediator (SRB) complex	26	3	4.1115	2.04	0.0353685	1.45138	1	0.103984	0.723184	z,corto,mld	FBgn0004050,FBgn0010313,FBgn0263490
